# Supplementary material for: Discovering social learning ecosystems during clinical clerkship from United States medical students’ feedback encounters: a content analysis
Source: J Educ Eval Health Prof. 2024 Feb 28;21:5. doi: 10.3352/jeehp.2024.21.5 (PMC10948917; doi:10.3352/jeehp.2024.21.5)
Supplement: Supplementary file 2 [file jeehp-21-05-dataset2.xlsm]

## Sheet: Sheet
Wave	Coder	Respondent ID	Collector ID	Start Date	End Date	Time to Complete	What rotation are you on?	Feedback may be defined as information a learner uses to make adjustments in pursuit of a goal (Ende, 1983). Please describe your most recent feedback experience on this rotation. Please specify the feedback source, what the feedback was about, how the feedback occurred, and under what conditions. Please provide any additional detail as you see fit to thoroughly and accurately describe your exper…	WHO	WHAT	WHEN	WHERE	WHY	COMMENTS/NOTES
1	Aysha	12874263669	407203268	2021-08-06 17:18:35	2021-08-06 17:22:16	00:03:41	Emergency Medicine	Dr. Golitko, the attending, provided feedback at the E.R. pod in a one-on-one discussion after I had seen and presented a patient. He said I did a good job presenting the pertinent information from the history and physical exam. He said that my plan was good but I could work on pain management medications and dosing for next time as I was unsure at the time. This relates clearly to my development…	Clinical Faculty	History taking and Knowledge base	Immediately following	One on one	Improve clinical/technical skills; Improve knowledge base	What: He talks about pain management medications so I choose knowledge base rather than management but it can be management as well.
1	Lydia	12887936943	407203859	2021-08-12 15:56:57	2021-08-12 16:00:59	00:04:02	Emergency Medicine	At the end of my shift, Dr. Chou, the attending, gave me some informal feedback at the pod. He said I did a good job helping today (with initial interviews of patients getting an H&P and giving an oral case presentation upon completion). Each time upon giving an oral case presentation I would attempt to come up with a plan including labs and imaging. He would say if he agreed, disagreed, or wante…	Clinical Faculty	History taking; OCPs (Oral Case Presentations); Orders/Management	During; Later	One on one; Non-private	Improve clinical/technical skills	Mixture of feedback (asking for "more or less" during OCPs) and teaching during activities, followed by overall feedback at the end of the shift.
1	Anna	12912714779	407204488	2021-08-23 15:38:41	2021-08-23 15:41:58	00:03:17	Emergency Medicine	After a shift in the E.D., I asked my preceptor, Dr. Murphy, for any advice, tips, or feedback. We were in the pod among the other doctors but it was in a one on one conversation. She said to keep working on my differential list and using findings from physical exam, labs, and imaging to change the ranking in my differential list. She said overall though, that for just beginning third year of med…	Clinical Faculty	Clinical reasoning; Norming	Feedback conversation	One on one; Non-private	Improve clinical/technical skills	Student requested the feedback
2	Aysha	12941633271	407204807	2021-09-03 18:03:54	2021-09-03 18:13:21	00:09:27	Emergency Medicine	who: preceptor what: OCP where: location why: being able to create reasonable differential list and management plan is essential to treat patients the best way	Clinical Faculty	OCPs (Oral Case Presentations)	NA	NA	Improve clinical/technical skills
2	Aysha	12942580332	407204807	2021-09-04 09:27:05	2021-09-04 09:32:11	00:05:06	Emergency Medicine	Preceptor What: improvements after day 1 of EM When: End of shift Where: In ED pod, one-on-one with others in pod Why: gave a good starting point for what to expect in EM	Clinical Faculty	Norming	Later	One on one; Non-private	NA
2	Aysha	12954628481	407204995	2021-09-09 10:46:21	2021-09-09 12:30:47	01:44:26	Emergency Medicine	Who: preceptor What : OCP Where: location Why: Important to hear where I can improve in order to relay the information in a clear way to the people on the healthcare team	Clinical Faculty	Notes; OCPs (Oral Case Presentations)	NA	NA	Improve clinical/technical skills ; Improve professionalism/teamwork skills/communication with team members
2	Aysha	12955124199	407204995	2021-09-09 15:44:14	2021-09-09 15:45:00	00:00:46	Emergency Medicine	I haven't had any feedback since the last survey - have had 1 shift since then
2	Cathy	12976391314	407205222	2021-09-17 13:14:02	2021-09-17 15:21:53	02:07:51	Emergency Medicine	who: resident what: after shift was finished where: one-on-one why: knowing the patient's status as they wait for labs and results and checking in on them periodically fosters a positive patient care experience	Medical Trainee	NA	Later	One on One	Improve communication with patients and families/caregivers	The student didn't give a "what" from the "why" it could be H&P or pt communication but it would be a guess on my part
2	Cathy	12979485798	407205222	2021-09-19 16:55:39	2021-09-19 16:56:52	00:01:13	Emergency Medicine	Who: Preceptor What: Good job on a procedure I'd helped perform When: immediately after procedure where: group pod/in front of group why: can be difficult to receive feedback in EM setting. Helpful to build confidence to participate in future procedures.	Clinical Faculty	Specific Clinical Skills	Immediately Following	One on One; Non-private	Improve calibration/confidence	Student stated they got fb on a procedure but did not state what the procedure was
2	Deb	12984751012	407205438	2021-09-21 14:06:46	2021-09-21 14:08:21	00:01:35	Emergency Medicine	Who: preceptor What: OCP feedback When: End of shift Where: in ER computer area Why: good to understand what different preceptors are looking for when giving OCPs	Clinical Faculty	OCPs (Oral Case Presentations)	Later	One on One; Non-private	Improve professionalism/teamwork skills/communication with team members
2	Deb	12984795647	407205438	2021-09-21 14:20:44	2021-09-21 14:25:45	00:05:01	Emergency Medicine	Who: resident What: OCP When: end of shift Where: one-on-one Why: communicating pertinent info to healthcare team is crucial to make sure everyone is on the same page in order to provide the best care for our patients	Medical Trainee	OCPs (Oral Case Presentations)	Later	One on One	Improve clinical/technical skills ; Improve professionalism/teamwork skills/communication with team members
2	Heeyoung	13012490226	407205704	2021-10-01 15:02:05	2021-10-01 15:03:36	00:01:31	Emergency Medicine	Who: resident What: why I should not run a certain test based on a chief complaint from a patient When: after seeing the patient and formulating a plan Where: one on one Why: resident let me form my own plan then told me which test was unnecessary which helped me learn	Medical Trainee	Clinical Reasoning; Orders/Management	Immediately Following	One on One	Improve clinical/technical skills ; Improve calibration/confidence
2	Heeyoung	13013752877	407205704	2021-10-02 09:21:07	2021-10-02 09:24:28	00:03:21	Emergency Medicine	Feedback from two different er attendings. One was given in front of a resident other was around the er station by nurses. It was at the end of my shift. Feedback was one to keep seeing patients and crafting differential. Second was to shorten presentation and work on starting to craft plans and differentials. Relates to development because it is important to be flexible. Everyone will not like s…	Clinical Faculty	Clinical Reasoning; OCPs (Oral Case Presentations)	Later	One on One; Non-private	Improve professionalism/teamwork skills/communication with team members
2	Lydia	13023668214	407205867	2021-10-06 09:10:42	2021-10-06 09:11:50	00:01:08	Emergency Medicine	Who: preceptor What: suggested I try presenting my case presentation to the patient before I leave the room When: at the end of my shift Where: one on one Why: gave me a good skill to make sure I have all pertinent information in my case presentations before I go talk to attending	Clinical Faculty	OCPs (Oral Case Presentations)	Later	One on One	Improve clinical/technical skills ; Improve professionalism/teamwork skills/communication with team members
2	Heeyoung	13024735912	407205867	2021-10-06 14:56:53	2021-10-06 15:01:02	00:04:09	Emergency Medicine	Most recent feedback came from two different ER attendings. One feedback was "I don't have any because you're a 3rd year." The other feedback was to present shorter presentations and keep seeing patients. Both was done in the ER booth around other people. ER feedback so far has been very hit or miss. The expectation is just to see patients. It's kind of annoying when you ask how does someone like…	Clinical Faculty	OCPs (Oral Case Presentations)	Later	One on One; Non-private	Improve clinical/technical skills ; Improve calibration/confidence	There are a lot more in this data beyond the coding. I felt the student learned a lot out of poor feedback practice, not from feedback itself.
2	Lydia	13047728031	410087452	2021-10-15 10:17:11	2021-10-15 10:19:09	00:01:58	Emergency Medicine	Who: preceptor What: told that I did not include pertinent risk factor questions in my history taking to rule out specific differential diagnoses, so I should think of differentials outside the room before I go in When: a couple of days after my shift Where: written feedback through myprogress Why: it is important to ask specific questions to rule out important diagnoses, especially in the ER. I'…	Clinical Faculty	History Taking; Clinical Reasoning	Later	OTF	Improve clinical/technical skills
2	Lydia	13048453794	410087452	2021-10-15 15:18:28	2021-10-15 15:22:23	00:03:55	Emergency Medicine	Feedback this week has come from ER attendings and once from ER resident. Content of feedback was good job and told I had done a good job creating a differential list and coming up with a plan. It was given at the end of the shift in the pod in from of people. Feedback related to physician development because creating a good differential and knowing appropriate workup is essential to being a comp…	Clinical Faculty; Medical Trainee	Clinical Reasoning; Orders/Management	Later	One on One; Non-private	Improve clinical/technical skills	Noted "vague" feedback from ER as a general whole
2	Anna	13066343758	410087638	2021-10-22 14:02:51	2021-10-22 14:03:58	00:01:07	Emergency Medicine	Who: Preceptor What: I did a good job on OCPs and connecting with patients in the ED When: At the end of my shift with preceptor Where: one on one Why: It is good to get positive feedback at the end of a shift and it is encouraging, biut I wish it was more specific.	Clinical Faculty	OCPs (Oral Case Presentations); Patient Communication Skills	Later	One on One	Improve calibration/confidence	Assuming preceptor is faculty
2	Lydia	13067839598	410087638	2021-10-23 10:00:07	2021-10-23 10:02:18	00:02:11	Emergency Medicine	Feedback came from er attendings. Feedback was “good job” Given at the end of the shift in the pod with other around. I don’t think it was that helpful. Even when giving differentials or asking questions I thought the feedback could have been a little more specific if for given me something to work on.	Clinical Faculty	Other	Later	One on One; Non-private	NA	Noted the feedback was not helpful
2	Anna	13083502478	410087776	2021-10-28 20:21:32	2021-10-28 20:23:56	00:02:24	Emergency Medicine	This week, on my emergency rotation, my preceptor gave me one-on-one feedback at the end of my shift about what he would like to see me improve upon before our next shift. He stated that I was doing well but was trying to give me advice specifically regarding emergency medicine. He is trying to teach me to think of the most dangerous/emergent differentials at the beginning since those are importa…	Clinical Faculty	Clinical Reasoning; Specific Clinical Skills	Feedback Conversation	One on One	Improve clinical/technical skills	Selected specific clinical skills in addition to clinical reasoning, as the feedback was about reasoning in EM specifically
2	Lydia	13098737698	410087895	2021-11-03 19:03:35	2021-11-03 19:05:15	00:01:40	Emergency Medicine	I was told by a resident in the ED during a day shift that my management has been spot on with the given patients we saw that day. This will help me continue to study in similar ways to help me be a better physician in the future.	Medical Trainee	Orders/Management	Later	One on One	Improve calibration/confidence
2	Heeyoung	13100388690	410087895	2021-11-04 10:11:27	2021-11-04 10:13:28	00:02:01	Emergency Medicine	My most recent feedback experience came in the form of an On The Fly evaluation submitted by the ER attending with whom I worked this past Monday. The feedback covered several areas of my performance, including clinical reasoning and ability to work with other members of the EM team. This feedback is important to my development as a physician because it helps me understand what areas of my clinic…	Clinical Faculty	Clinical Reasoning; Teamwork	Later	OTF	Improve knowledge base ; Improve clinical/technical skills ; Improve calibration/confidence
2	Cathy	13104444594	410087895	2021-11-05 15:30:23	2021-11-05 15:33:15	00:02:52	Emergency Medicine	This week, my preceptor on ED gave me some feed back at the end of my shift regarding how she thought I did on that shift. We were one-on-one at the time. She gave me positive regards about my H&P and OCP skills. She also gave me some pointers about how she thought I could improve while on ED, such as making sure I always have a few differentials and to focus my work up and labs based on my diffe…	Clinical Faculty	History Taking; Physical Examination; OCPs (Oral Case Presentations); Orders/Management	Feedback Conversation	One on One	Improve clinical/technical skills
2	Anna	13117896471	410087986	2021-11-10 22:53:02	2021-11-10 22:54:21	00:01:19	Emergency Medicine	I was evaluated on my patient interactions and oral presentation by a resident during the day shift in the ED. This will help me develop my skills for the future.	Medical Trainee	OCPs (Oral Case Presentations); Patient Communication Skills	During	One on One	Improve clinical/technical skills ; Improve communication with patients and families/caregivers
2	Anna	13119025625	410087986	2021-11-11 08:43:40	2021-11-11 08:46:13	00:02:33	Emergency Medicine	My most recent feedback came in the form of an On The Fly evaluation from a preceptor I worked with in the ER. In the form he commented on several aspects of my performance during the shift, including oral case presentations, interaction with patients, and clinical reasoning skills. This feedback is critical to my development as a physician as these are all essential tasks for any doctor to perfo…	Clinical Faculty	OCPs (Oral Case Presentations); Patient Communication Skills; Clinical Reasoning	Later	OTF	Improve clinical/technical skills ; Improve communication with patients and families/caregivers
3	Deb	13128357808	410088064	2021-11-15 13:17:04	2021-11-15 13:19:14	00:02:10	Emergency Medicine	My most recent feedback experience came in the form of an On The fly evaluation submitted by an attending physician I worked with last week in the ER. My evaluator commented on my oral case presentations, my formulation of differential diagnoses, and my interaction with patients and other staff. This feedback is critical to my development as a physician because the aspects of my performance that …	Clinical Faculty	OCPs (Oral Case Presentations); Patient Communication Skills; Clinical Reasoning	Later	OTF	Improve clinical/technical skills ; Improve communication with patients and families/caregivers; Improve professionalism/teamwork skills/communication with team members
3	Sophia	13128709433	410088064	2021-11-15 15:30:01	2021-11-15 15:32:08	00:02:07	Emergency Medicine	I received feedback from my attending at the end of my 9 to 5pm ED shift. It was at the desk we work in front of others and was positive in nature in my differentials and reasoning. This will help me continue to give these skills in the correct manner.	Clinical Faculty	Clinical Reasoning	Later	Group Setting	Improve calibration/confidence; Improve clinical/technical skills
3	Anna	13138283188	410088064	2021-11-18 12:54:26	2021-11-18 12:57:22	00:02:56	Emergency Medicine	This past week, I got positive feedback from my preceptor about my shift on the ED. She said I did well with presentations and seeing my patients. She gave advice on what to work on going forward, such as following my patients throughout the day and interpreting test results as we get them back. I received this feedback in a one-on-one environment at the end of my shift. This feedback will help m…	Clinical Faculty	OCPs (Oral Case Presentations); Patient Communication Skills; Orders/Management	Feedback Conversation	One on One; Private	Improve clinical/technical skills ; Improve calibration/confidence	Had to make some inferences on the "What" for this one
3	Lydia	13201940674	410088393	2021-12-14 12:18:58	2021-12-14 12:22:58	00:04:00	Emergency Medicine	On a Saturday 12 hour ER shift in Taylorville my preceptor gave me feedback after a case presentation. When listing differentials for abdominal pain and nausea in a young man I said pancreatitis, appendicitis, and gastroenteritis. He told me that, while these differentials would make sense in another setting, that the goal of differentials in EM is to rule out only emergency, immediately life thr…	Clinical Faculty	Clinical Reasoning	Immediately Following	NA	Improve clinical/technical skills
3	Cathy	13255173378	410088487	2022-01-12 08:16:13	2022-01-12 08:18:59	00:02:46	Emergency Medicine	I received feedback from a resident on my suturing skills in the ED. He gave me feedback and tips while I was suturing a cut on an older man's hand and also gave me feedback in summary out of the room when we were done. This feedback experience was very important because it allowed me to develop technical skills that we don't get much practice on in school. I learned what I did well and a few tip…	Medical Trainee	Specific Clinical Skills	During; Immediately Following	One on One; Non-private	Improve clinical/technical skills
3	Deb	13275329371	410088559	2022-01-21 01:33:52	2022-01-21 01:35:05	00:01:13	Emergency Medicine	I received feedback today from a resident and my attending on my oral case presentation skills. I got this feedback on the spot in the ED pod/nurses station in front of the attending, nurses, staff, etc. This was valuable real time feedback that was concise but helped me know how to improve on the next patient I saw in the emergency department.	Clinical Faculty; Medical Trainee	OCPs (Oral Case Presentations)	Immediately Following	Group Setting	Improve clinical/technical skills
3	Heeyoung	13280899349	410088629	2022-01-24 09:14:29	2022-01-24 09:17:32	00:03:03	Emergency Medicine	I received feedback from my attending at the end of my shift. He directly observed me perform a history and physical with one of our patients and gave me verbal feedback on this encounter as well as my case presentations and performance throughout the shift. This feedback was one-on-one in the pod and he also gave me written feedback on my clerkship passport. This feedback was valuable because he…	Clinical Faculty	History Taking; Physical Examination; OCPs (Oral Case Presentations); Norming	Later	One on One; Non-private	Improve clinical/technical skills
3	Heeyoung	13302979353	410088699	2022-02-02 10:49:48	2022-02-02 10:52:08	00:02:20	Emergency Medicine	Resident. Clinical reasoning skills. After talking to patient. One on one in hallway. This gives me confidence that my line of thinking was correct.	Medical Trainee	Clinical Reasoning	Immediately Following	One on One; Non-private	Improve calibration/confidence
3	Sophia	13317233988	410088746	2022-02-08 17:30:35	2022-02-08 17:33:21	00:02:46	Emergency Medicine	Preceptor. My list of differentials. Afternoon. One on one in ED. This was good feedback in how to keep important diagnoses on my differential.	Clinical Faculty	Knowledge base; Clinical Reasoning	Later	One on One; Non-private	Improve learning skills; Improve knowledge base
3	Anna	13336262430	410088796	2022-02-16 13:48:05	2022-02-16 13:49:24	00:01:19	Emergency Medicine	Attending. My thought process working up a dyspnea patient. Afternoon in the ED. ED pod with other near us. This gives me confidence in my differential for dyspnea.	Clinical Faculty	Clinical Reasoning	NA	One on One; Non-private	Improve calibration/confidence	Had to make an inference regarding "When"
3	Sophia	13347401767	410088863	2022-02-21 13:52:13	2022-02-21 13:53:32	00:01:19	Emergency Medicine	Preceptor. How succinct and relevant my ocp was. During the day. One on one outside ED room. This gives me confidence in my ocp skills.	Clinical Faculty	OCPs (Oral Case Presentations)	Later	One on One; Non-private	Improve clinical/technical skills ; Improve calibration/confidence	Improve clinical/technical skills?
1	Deb	12825422645	407201891	2021-07-16 17:54:36	2021-07-16 17:57:47	00:03:11	Family Medicine	Who: My preceptor’s partner (internal med attending) When: immediately after I wrote a clinic note Where: one-on-one but my preceptor was also present Why: the attending sat down and went through the clinic note I had just wrote while we both looked at it on the computer. He explained which words he would’ve used to describe a reflex instead of what I wrote, and why he would’ve used these words i…	Clinical Faculty	Notes	Immediately following	One on one; Non-private	Improve clinical/technical skills	improving documentation in notes
1	Heeyoung	12833176685	407202376	2021-07-20 18:17:08	2021-07-20 18:18:59	00:01:51	Family Medicine	Who: Resident What: Feedback on an oral case presentation When: Afternoon, immediately after I gave the oral case presentation Where: one-on-one outside patient's room Why: The feedback helped me to better communicate with colleagues. In the future I will know what specific information another physician is looking for in my case presentation	Medical Trainee	OCPs (Oral Case Presentations)	Immediately following	One on one; Non-private	Improve clinical/technical skills; Improve professionalism/teamwork skills/communication with team members
1	Aysha	12845441748	407202624	2021-07-26 11:44:19	2021-07-26 11:46:40	00:02:21	Family Medicine	Who: Preceptor What: what other physical exam maneuvers to include on a routine sports physical that I forgot to do When: Immediately after she watched me perform the physical exam Where: one-on-one Why: She explained what she usually does in her sports physicals that I left out, but commented on extra things that I did that she usually does not. This feedback reminded me of extra physical exam m…	Clinical Faculty	Physical examination	Immediately following	One on one; Private	Improve clinical/technical skills
1	Aysha	12871322745	407203268	2021-08-05 15:33:53	2021-08-05 15:35:44	00:01:51	Family Medicine	Who: Preceptor What: feedback on soap notes When: End of day, after turning in a few notes for the day Where: Physician office, one-on-one Why: need to craft my notes efficiently and effectively when seeing multiple patients daily. I want to be clear but also provide the pertinent details.	Clinical Faculty	Notes	Immediately following	One on one; Private	Improve clinical/technical skills	When: I was little confused as the feedback was given in the afternoon after the activity. It wasn't immediately after but at the same day and specified. that's why I didn't choose later .
1	Lydia	12882354468	407203859	2021-08-10 17:09:21	2021-08-10 17:12:35	00:03:14	Family Medicine	who: preceptor what: History & physical when: afternoon where: clinic, one-on-one why: in order to improve on how to identify the source of my patient's problem	Clinical Faculty	History taking; Physical examination	NA	One on one; Non-private	Improve clinical/technical skills	one-on-one
1	Lydia	12882642298	407203859	2021-08-10 19:13:02	2021-08-10 19:15:12	00:02:10	Family Medicine	Who: preceptor what: injections methods When: mid afternoon, before observing/aiding in knee/shoulder injections where: physicians office why: I need opportunities to practice proper injection techniques on patients and I appreciated my mentors guidance	Clinical Faculty	Specific clinical skills	NA	One on one (private)	Improve clinical/technical skills	injection methods. Indicates feedback was given before the activity, but likely based on prior activites
1	Cathy	12896999512	407204248	2021-08-16 19:05:07	2021-08-16 19:06:42	00:01:35	Family Medicine	Who: Preceptor What: Note content When: End of day reviewing the days notes Where: preceptors office, one-on-one Why: Helps me understand what questions to ask during my history taking to better formulate my assessments	Clinical faculty	Notes; Patient communication skills; History taking	Later	One on one; Private	Improve clinical/technical skills; Improve communication with patients and families/caregivers
1	Cathy	12897199702	407204248	2021-08-16 21:00:30	2021-08-16 21:02:19	00:01:49	Family Medicine	who: resident what: OCP when: after seeing a patient on my own where: one-on-one why: asking pertinent questions helps determine the best treatment plan	Medical Trainee	OCPs; History taking; Patient communication skills	Immediately following	One on one; Non-private	Improve clinical/techincal skills; Improve communication with patients and families/caregivers	Assuming the patient was being asked the questions. Specifically the student received the FB as treatment plan for patient
1	Anna	12912462623	407204488	2021-08-23 13:43:43	2021-08-23 13:49:29	00:05:46	Family Medicine	Who: preceptor What: General feedback before changing preceptors. Discussed taking histories, FM-focused physicals, and note-writing When: End of day, Where: one-on-one in office Why: I think the feedback was helpful for me to bring into my future FM experiences. I'm starting to feel more comfortable with history taking and OCPs as the rotation continues	Clinical Faculty	History taking; Physical examination; Notes	Feedback conversation	One on one; Private	Improve clinical/technical skills	I would have applied the "generic" code to the "Why" for this one.
1	Anna	12915214652	407204488	2021-08-24 13:26:24	2021-08-24 13:28:02	00:01:38	Family Medicine	Who: preceptor When: OCP Where: one-on-one Why: helps me practice relaying pertinent information to preceptor	Clinical Faculty	OCPs	NA	One on one	Improve clinical/technical skills
2	Aysha	12941436134	407204807	2021-09-03 16:10:53	2021-09-03 16:13:31	00:02:38	Family Medicine	Individually, a third year resident discussed patient management with me. Patient BP was 223/136 and I thought she needed emergent antihypertensives but the resident told explained to me that we still start with HCTZ and an Ace inhibitor. She dispelled my expectations that were set by reading textbooks and I appreciate how she asked me for treatment plan and took a minute to teach.	Medical Trainee	Clinical Reasoning; Knowledge base	Immediately Following	One on One	Improve knowledge base	In this for question "What" It could be either clinical reasoning or knowledge based.If you read the initial part , it sounds more like clinical reasoning but in the end where the student mentioned that the resident taught her, it sounds like knowledge based. It can be both.
2	Cathy	12951989695	407204995	2021-09-08 15:08:35	2021-09-08 15:11:36	00:03:01	Family Medicine	Patient told me that I have excellent bedside manner while in clinic and she appreciated how I didn’t rush her. She is afraid of going to the doctor and her anxiety is severe. She broke down crying several times during our visit but she was very appreciative how I sat and listened to her concerns. This was helpful because it made me remember that we’re all human and no matter how much of a rush w…	Patient	Patient Communication Skills	During	One on One	Improve communication with patients and families/caregivers	The student didn't specifically state fb given was one on one, the nature of the fb made me think the student was the only one in the room
2	Deb	12975568670	407205222	2021-09-17 09:51:18	2021-09-17 09:55:14	00:03:56	Family Medicine	My preceptor gave me feedback on my management plans of patients. He said his pet peeve is when students refuse to commit to a plan. He said even if you aren’t sure, commit to what you want to do for the patient and be confident. This was helpful to me because until this month I had never really been asked to manage patients or come up with plans on my own and I have been very hesitant to make fi…	Clinical Faculty	Orders/Management	Feedback Conversation	One on One; Private	Improve clinical/technical skills
2	Heeyoung	13012218864	407205704	2021-10-01 13:02:50	2021-10-01 13:04:23	00:01:33	Family Medicine	I was assessed by Dr. Houghton in clinic on my presentations, asessments and plans. It was positive and will help me tailor my plans to common conditions in the future	Clinical Faculty	OCPs (Oral Case Presentations); Clinical Reasoning	NA	NA	Improve knowledge base	I assumed Dr. Houghton is a community clinician in FCM as I couldn't find the name in the SIU directory. For WHEN, I wish we had an option of "not specified" as it wasn't clear. WHERE was also unclear. So I left both blank. I wish we have "not specified"
2	Heeyoung	13014886957	407205704	2021-10-03 07:48:42	2021-10-03 07:51:11	00:02:29	Family Medicine	My most recent feedback came from the resident I was working with in the acute care clinic in the form of verbal feedback at the end of the shift. We discussed the importance of keeping visits in acute clinics focused on the problem at hand in order to keep moving and provide the best possible care to the most patients. This feedback is important to my development as a physician as it pertains to…	Medical Trainee	Other	Later	NA	Improve professionalism/teamwork skills/communication with team members	WHERE was not clear. I left it blank. Wish we had "not specified"
2	Deb	13015725276	407205704	2021-10-03 19:40:31	2021-10-03 19:42:28	00:01:57	Family Medicine	This week, my family medicine preceptor gave me some feedback on how to improve my oral case presentations. He just gave me tips on what else to include (such as coming up with impression and plan). It was given to me at the end of the day and we were just one-on-one. This will help me to improve my OCPs throughout the rest of my career.	Clinical Faculty	OCPs (Oral Case Presentations)	Later	One on One; Private	Improve clinical/technical skills ; Improve professionalism/teamwork skills/communication with team members
2	Heeyoung	13026626899	407205867	2021-10-07 07:34:21	2021-10-07 07:36:41	00:02:20	Family Medicine	I was evaluated by Dr. Houghton on my overall skills and presentation. It was in clinic after a long day and was positive in nature. This feedback will continie to help me sharpen what is good and continue discovering whats strong and weak in my doctoring abilities.	Clinical Faculty	OCPs (Oral Case Presentations); Other	Later	One on One; Non-private	Improve calibration/confidence; Improve clinical/technical skills	There was no information of WHERE. I left it blank. I wish we had "not stated' something like that. Also, as for WHAT, I wish we have "overall doctoring/clinical skills". I picked Other for now.
2	Heeyoung	13027691241	407205867	2021-10-07 13:20:10	2021-10-07 13:22:52	00:02:42	Family Medicine	My most recent feedback came in an On The Fly form completed by one of my preceptors. The feedback covered my performance in clinic over the course of several days as well as comments on a note that I wrote. This feedback is important to my development as a physician because it will help me further improve my clinical skills and note-writing, two essential tasks for the remainder of my medical sc…	Clinical Faculty	Notes; Other	Later	OTF	Improve clinical/technical skills	Same as the one above. As for WHAT, the student mentioned clinical skills and notes. I think we should discuss what we code for clinical skills. I see this keep coming up (overall unspecified clinical skills/doctoring skills).
2	Heeyoung	13030596043	407205867	2021-10-08 12:58:17	2021-10-08 13:00:13	00:01:56	Family Medicine	This week, my preceptor gave me positive feedback about how he could tell I was studying up on topics outside of work based on our conversations. I appreciated this because I knew my work was paying off and I am actually learning and retaining information. He gave me this feedback in a one on one setting at the end of the day. Getting this positive feedback will only encourage me to study harder …	Clinical Faculty	Knowledge base	Later	One on One	Improve knowledge base ; Improve calibration/confidence
2	Lydia	13047787496	410087452	2021-10-15 10:38:36	2021-10-15 10:40:21	00:01:45	Family Medicine	My most recent feedback experience in my FCM rotation came in the form of an On The Fly feedback concerning my performance in clinic last week. It was filled out by one of the attendings with whom I had worked. It specifically discussed my interaction with patients and clinical reasoning skills. This feedback is important to my development as a physician as it helps me identify what habits and pa…	Clinical Faculty	Patient Communication Skills; Clinical Reasoning	Later	OTF	Improve clinical/technical skills
2	Lydia	13050218120	410087452	2021-10-17 01:29:26	2021-10-17 01:31:47	00:02:21	Family Medicine	The feedback came from Dr. Houghton and and was on my overall performance performance taking history's, taking physicals, and presenting information. It was positive and it was during clinic hours hours. This will help me become a better doctor all around by helping me polish all of these aspects of my doctoring skills.	Clinical Faculty	History Taking; Physical Examination; OCPs (Oral Case Presentations)	Feedback Conversation	One on One	Improve clinical/technical skills
2	Lydia	13051363585	410087452	2021-10-17 20:15:12	2021-10-17 20:17:00	00:01:48	Family Medicine	This week, at the end of the day, my preceptor gave me feedback about how my clerkship has been going. He said he thought I was doing well and gave me advice on my OCPs. He encouraged me to be more confident, which I appreciated. I think I'll remember this and try to be better about being confident in the future.	Clinical Faculty	OCPs (Oral Case Presentations); Norming	Feedback Conversation	One on One	Improve calibration/confidence
2	Anna	13065749435	410087638	2021-10-22 10:14:12	2021-10-22 10:23:05	00:08:53	Family Medicine	I was giving feedback by Dr. Houghton it was in clinic and it was during the daytime after we were done with the day. He critiqued the total time we were together in a positive fashion. This will help me in the duture to know how to interact with others in the field.	Clinical Faculty	Norming	Feedback Conversation	One on One; Non-private	Improve professionalism/teamwork skills/communication with team members	Am guessing Houghton is community faculty, as I couldn't find him in the SIUSOM directory
2	Lydia	13069848877	410087638	2021-10-24 21:18:14	2021-10-24 21:20:39	00:02:25	Family Medicine	This week, at the end of the day, my preceptor gave me positive feedback one on one regarding my history taking and note writing. He said the questions I asked and the way I wrote my notes showed I had differentials in mind and was ruling them up and down well. I appreciate knowing I am asking the right questions. This way, I will keep approaching patients this way in the future and hopefully get…	Clinical Faculty	History Taking; Notes; Clinical Reasoning	Later; Feedback Conversation	One on One	Improve calibration/confidence
2	Anna	13071365119	410087776	2021-10-25 11:04:22	2021-10-25 11:06:55	00:02:33	Family Medicine	My most recent feedback experience came in the form of direct oral feedback from the attending with whom I was working. She reminded me that I should be cautious with what I say during a procedure when the patient is awake, as even one word said in the wrong tone or context can be misinterpreted by the patient as something worse. This feedback is very important in my development as a physician as…	Clinical Faculty	Patient Communication Skills	NA	NA	Improve communication with patients and families/caregivers	"with whom I was working" could be interpreted as "during" and "group setting" (i.e., in front of the patient), but it's not obvious to me that this kind of feedback would be provided in front of the patient
2	Anna	13073052894	410087776	2021-10-25 21:17:29	2021-10-25 21:20:55	00:03:26	Family Medicine	My last feedback of the rotation happened in the office during the day after clinic. It was my preceptor who gave me an overall feedback of continue working hard and moving in the direction I was moving in terms of my learning. I think this will help me guide my future studies and be beneficial to my studies for later as a physician.	Clinical Faculty	Norming	Feedback Conversation	One on One; Private	Improve learning skills
2	Anna	13079366565	410087776	2021-10-27 16:08:18	2021-10-27 16:09:16	00:00:58	Family Medicine	Preceptor. My ocp skills. Afternoon. Just us two in their office. Will improve my ocp skills	Clinical Faculty	OCPs (Oral Case Presentations)	Later	One on One; Private	Improve clinical/technical skills	Assuming preceptor is faculty
2	Heeyoung	13101757598	410087895	2021-11-04 17:29:17	2021-11-04 17:30:21	00:01:04	Family Medicine	Preceptor. Clinic notes. End of day in his office. One on one. Will help improve my note skills.	Clinical Faculty	Notes	Later	One on One; Private	Improve clinical/technical skills
2	Aysha	13113136609	410087986	2021-11-09 13:28:15	2021-11-09 13:29:12	00:00:57	Family Medicine	Preceptor. How to improve my clinical reasoning. Afternoon. Just us in his office. This will improve my clinical reasoning skills	Clinical Faculty	Clinical Reasoning	Later	One on One; Private	Improve knowledge base ; Improve clinical/technical skills
3	Anna	13128653703	410088064	2021-11-15 15:09:15	2021-11-15 15:10:48	00:01:33	Family Medicine	Preceptor. My notes. In the afternoon after patients have left. In his office. This will help improve my notes.	Clinical Faculty	Notes	Later	One on One; Private	Improve clinical/technical skills
3	Heeyoung	13165884738	410088226	2021-11-30 11:39:22	2021-11-30 11:41:17	00:01:55	Family Medicine	Today I received feedback on my oral case presentation from a resident. I presented in front of a few residents and the attending during table rounds. One resident gave me brief feedback after my presentation in the room. Although I received positive feedback, it would have been more helpful to know more specific ways in which I could have improved my case presentation or specific strengths that …	Medical Trainee	OCPs (Oral Case Presentations)	Immediately Following	Group Setting	NA	I picked NA as the comment is more like evaluating the feedback quality itself. I wish we had an Other option.
3	Sophia	13187460424	410088292	2021-12-08 12:00:11	2021-12-08 12:04:58	00:04:47	Family Medicine	Today I received feedback from my attending after clinic was complete about my case presentations and patient interactions this morning. The dr gave me specific feedback on my case presentation including positive remarks and suggestions for improvement. He also directly observed me in patient rooms today and was able to provide feedback on my interaction and communication in those encounters. Thi…	Clinical Faculty	OCPs (Oral Case Presentations); Patient Communication Skills	Later	One on One; Non-private	Improve clinical/technical skills ; Improve communication with patients and families/caregivers
3	Deb	13203079832	410088393	2021-12-14 20:31:07	2021-12-14 20:33:36	00:02:29	Family Medicine	Today I received feedback from a resident during clinic. He was telling me that the notes I was taking in patient rooms during the history taking were helpful to him as he was dictating the notes. This feedback was positive and reinforced that as a medical student I was being helpful to the resident and including relevant information that would be important to include in the note. This was rather…	Medical Trainee	Notes	Immediately Following	Non-private; One on One	Improve professionalism/teamwork skills/communication with team members
3	Cathy	13267965198	410088487	2022-01-18 09:45:05	2022-01-18 09:47:32	00:02:27	Family Medicine	Feedback came from my preceptor for the day. She had me see patients on my own and then fill in the History and physical exam portions in the note on touchworks. Towards the end of the day while we were waiting for patients, she reviewed my notes. She said overall I did a good job. She gave me pointers on things I could evaluate in a physical exam without even having to lay hands on the patient s…	Clinical Faculty	History Taking; Physical Examination; Notes	Later	One on One; Non-private	Improve clinical/technical skills
1	Deb	12825645688	407201891	2021-07-16 21:05:10	2021-07-16 21:08:16	00:03:06	Internal Medicine	I received feedback on my OCP from my senior resident. He gave me tips on how to improve the flow and organization. This was given after rounds for the day. I was given the feedback in the team room near some residents and another med student. This feedback helps to improve my skills in summarizing patient presentation.	Medical Trainee	OCPs (Oral Case Presentations)	Later	One on one; Non-private	Improve clinical/technical skills	improving ocp
1	Heeyoung	12832333383	407202376	2021-07-20 12:08:31	2021-07-20 12:22:28	00:13:57	Internal Medicine	I received feedback from my outpatient IM preceptor on my clinic note. She gave me feedback at the beginning of the day on a note I wrote the day prior. We went over the note together at her desk, one-on-one. This feedback was very helpful because she walked me through my note line by line and told me what I had done well and how I could make it even better in certain areas. It was helpful to hav…	Clinical Faculty	Notes	Later	One on one; Private	Improve clinical/technical skills; Improve professionalism/team work skills/communication with team members	I coded 'improve clinical technical skills' as the learner indicated 'developed thorough notes'. But I feel like to have another code of 'improve communication with non-patients' as she/he also indicated an impact on written communication with other providers for patient care.
1	Heeyoung	12832576775	407202376	2021-07-20 13:56:40	2021-07-20 13:59:26	00:02:46	Internal Medicine	I received feedback from my attending physician. The content was of how to improve my OCP and make it more concise. I received the feedback on rounds in front of the Internal Medicine team. This feedback will allow me to make my OCPs more to the point and not add superfluous information.	Clinical Faculty	OCPs (Oral Case Presentations)	During	Group setting	Improve clinical/technical skills
1	Aysha	12845775453	407202624	2021-07-26 14:08:57	2021-07-26 14:11:15	00:02:18	Internal Medicine	My feedback came from a resident. The content was on how to improve my H&P. I received it in the afternoon after rounds. It was in the team room with just the two of us. This feedback will improve my documenting skills.	Medical Trainee	History taking; Physical Examination	Later	One on one; Private	Improve clinical/technical skills	When: I was little confused as the feedback was given in the afternoon after the activity. It wasn't immediately after but at the same day and specified.
1	Heeyoung	12849026311	407202624	2021-07-27 16:39:23	2021-07-27 17:01:53	00:22:30	Internal Medicine	I received feedback from my attending preceptor on my communication skills with patients. My preceptor and I discussed this at the end of our clinic day today one-on-one. We talked about how I communicate with patients and also how I am able to look at the patient as a whole and what I am doing well and what I can improve on. This feedback was important to my development as a physician because it…	Clinical Faculty	Patient Communication skills	Later	One on one	Improve communication with patients; Improve calibration/confidence	I wish I could code more than one for WHY question. I feel like I missed some meaning of the last part of the data. I would code something related to "motivation to keep learning" something like that.
1	Aysha	12870917493	407203268	2021-08-05 12:40:01	2021-08-05 12:42:45	00:02:44	Internal Medicine	I received feedback on an inpatient progress note from an intern resident in our team room. She and I sat at a computer and looked over each section of my note. There were other students and residents in the room but the feedback was one on one. This feedback was useful to me to learn how to improve my notes and discern information that is most pertinent to inpatient care setting.	Medical Trainee	Notes	NA	One on one; Non-private	Improve clinical/technical skills	Where: It can be considered as In public can be one on one non private.
1	Lydia	12882004199	407203859	2021-08-10 14:36:51	2021-08-10 14:39:19	00:02:28	Internal Medicine	I received feedback from the attending physician on rounds today on my oral case presentation. This feedback was given in a group setting with other medical students and residents in attendance for rounds in the hospital. The attending gave me feedback by helping me fill in the gaps of what I presented and ensuring I gave a complete problem list regarding my patient.	Clinical Faculty	OCPs (Oral Case Presentations)	During	Group setting	Improve clinical/technical skills	"Filling in gaps"
1	Cathy	12898631659	407204248	2021-08-17 10:54:26	2021-08-17 10:58:07	00:03:41	Internal Medicine	This week I received feedback from my attending on internal medicine regarding my performance on wards. I worked with this attending for 7 days and he was going off service, so he gave me feedback on our time together. After rounds when walking back to the team room he asked to see me for a few minutes and we spoke on-one-on in the hallway. He gave me feedback on my oral case presentations, my da…	Clinical faculty	OCPs; Notes; Patient communication skills	Feedback conversation	One on one; Non-private	Improve clinical/technical skills; Improve professionalism/team work skills/communication with team members; Improve communication with patients and families/caregivers	Student was observed over 7 days and given FB in serveral different areas. What and Why had multiple answers.FB seemed to focus more on communication skills than on techincal skills or knowledge base.
1	Cathy	12900153064	407204248	2021-08-17 22:22:41	2021-08-17 22:25:17	00:02:36	Internal Medicine	Preceptor. How to improve my OCP. In the discussion room after seeing a patient. In front of the GIM group I was with. It will help improve my OCP organization.	Clinical faculty	OCPs	Immediately following	Group setting	Improve clinical/techinical skills	Specifically this student stated the FB would improve organization of OCP's
1	Anna	12912553542	407204488	2021-08-23 14:19:30	2021-08-23 14:29:11	00:09:41	Internal Medicine	I received feedback from a resident in the team room regarding my progress made on IM. It was the last day on the team for this particular resident and he gave feedback to the other 2 med students and myself in the team room after rounds. He commented on how he had seen us progress over the course of the clerkship and noted specific skills that we have developed such as improving our case present…	Medical Trainee	Norming; OCPs; Orders/Management	Feedback conversation	Group setting	NA	Norming on performance of clinical skills
1	Anna	12913180641	407204488	2021-08-23 19:14:47	2021-08-23 19:17:31	00:02:44	Internal Medicine	My preceptor gave the feedback. The feedback was on how to improve my notes. I received it at the end of the day. It was in the resident room. This will help improve my note skills.	Clinical Faculty	Notes	Later	One on one; Non-private	Improve clinical/technical skills	"Where" could also be coded as NA.
2	Aysha	12946083886	407204807	2021-09-06 14:21:29	2021-09-06 14:24:56	00:03:27	Internal Medicine	For the first week of my IM rotation I did not receive feedback from my attending until Sunday. He pulled me aside to have a one on one conversation after hand off. He gave advice on how to study and reassured me that the medical knowledge comes with practice and time. He told me to continue to give full oral case presentations in the SOAP format like I had been doing with other attendings and th…	Clinical Faculty	OCPs (Oral Case Presentations); Norming	Feedback Conversation	One on One; Private	NA; Improve calibration/confidence	I am little confused with this one. Preceptor did mention about OCP and soap note format but I agree with student its notvery specific. If it doesn't help student that I would put NA in WHY section.
2	Aysha	12958027060	407204995	2021-09-10 15:07:30	2021-09-10 15:13:29	00:05:59	Internal Medicine	I last received feedback from my attending, Dr. Stone, right after giving an oral case presentation on rounds in front of the other medical student, interns and senior resident. He stated that overall I had a good presentation and he liked how I had included pertinent negatives on history for alcohol withdrawal (headaches, lightheadedness, nausea vomiting, hallucinations, anxiety, etc.). He said …	Clinical Faculty	OCPs (Oral Case Presentations)	Immediately Following	Group Setting	Improve clinical/technical skills
2	Deb	12984879720	407205438	2021-09-21 14:53:18	2021-09-21 14:59:08	00:05:50	Internal Medicine	The last time I was evaluated was at the end of the week with the attending Dr. Hlafka. She met with me one-on-one. She asked me how I thought the week went and if there were things that could be improved. I said I felt my oral case presentation started off kind of shaky but was stronger and more concise by the end of the week. She agreed. She also said that my progress notes were good and contai…	Clinical Faculty	OCPs (Oral Case Presentations); Notes	Feedback Conversation	One on One; Private	Improve clinical/technical skills ; Improve professionalism/teamwork skills/communication with team members
2	Deb	13017133649	407205704	2021-10-04 09:17:21	2021-10-04 09:19:24	00:02:03	Internal Medicine	My preceptor, Dr. Graves, gave me feedback at the end of our afternoon in IM outpatient clinic together. He had me write my own notes so at the end of the day, we went through them. He gave me feedback on them which was very helpful and pertinent to my future as a physician.	Clinical Faculty	Notes	Later	One on One	Improve clinical/technical skills ; Improve professionalism/teamwork skills/communication with team members
2	Heeyoung	13025285049	407205867	2021-10-06 18:31:46	2021-10-06 18:33:32	00:01:46	Internal Medicine	On Tuesday morning, my preceptor, Dr. Graves had me see a patient and give him a presentation after seeing him, before he went in to see the patient himself. He also had me write up the note, including the HPI, physical exam, review of systems, and assessment and plan. After we had seen all the patients for the morning, we went through my note together and he gave me helpful advice on what pertin…	Clinical Faculty	Notes	Later	One on one	Improve clinical/technical skills	There was no information of WHERE. I left it blank. I wish we had "not stated' something like that.
2	Anna	13072551492	410087776	2021-10-25 18:26:21	2021-10-25 18:26:56	00:00:35	Internal Medicine	No feedback since last form						No feedback provided.
2	Anna	13072710249	410087776	2021-10-25 19:37:08	2021-10-25 19:38:30	00:01:22	Internal Medicine	Just started a new rotation(internal) so there has not been any feedback given today. However, today the attending made a joke that they would blame surgery for something and I said I would take the blame and he said good teamwork. This was done in the team room in front of everyone.	Clinical Faculty	Teamwork	Immediately Following	Group Setting	NA	It's interesting to me that the student didn't consider this feedback.
2	Anna	13075212726	410087776	2021-10-26 13:14:02	2021-10-26 13:18:43	00:04:41	Internal Medicine	Who: Preceptor What: Positive feedback on OCP When: immediately after OCP Where: in front of rounding group Why: I haven't received any feedback regarding rounding in a group setting on hospital patients. This will be an important part of practicing medicine	Clinical Faculty	OCPs (Oral Case Presentations)	Immediately Following	Group Setting	Improve clinical/technical skills ; Improve professionalism/teamwork skills/communication with team members	Wasn't sure if "rounding" emphasizes more technical knowledge or team communication skills, but I assume it involves both
2	Lydia	13098854736	410087895	2021-11-03 20:03:43	2021-11-03 20:05:15	00:01:32	Internal Medicine	Who: patient what: doing well talking with the patient when: as I was leaving the room where: in patient room in front of patient's son why: it was helpful to know I had been communicating effectively with the patient	Patient	Patient Communication Skills	Immediately Following	One on One; Non-private	Improve calibration/confidence
2	Deb	13103424898	410087895	2021-11-05 09:06:54	2021-11-05 09:10:29	00:03:35	Internal Medicine	Did not receive any feedback from any attendings. Got a couple of good jobs. Feedback was given in front of a group at random points during the day. Usually after a presentation. I don’t feel it related much to my development as a physician. I think the feedback needs to be more specific foe internal. You don’t get any feedback or guidance even when you specifically ask for it….	Medical Trainee	OCPs (Oral Case Presentations)	Immediately Following	Group Setting	NA	assuming feedback from resident as it was noted by the student that he/she 'did not get any attending feedback'
2	Deb	13104184326	410087895	2021-11-05 13:44:30	2021-11-05 13:45:29	00:00:59	Internal Medicine	Who: preceptor What: Good case presentations, present the plan as a suggestion with confidence and not as a question When: at the end of the day Where: one on one Why: it's important to take the steps to ensure that you are confident in your plan for a patient	Clinical Faculty	OCPs (Oral Case Presentations)	Later	One on One	Improve calibration/confidence
2	Cathy	13112713216	410087986	2021-11-09 11:18:43	2021-11-09 11:19:48	00:01:05	Internal Medicine	Who: Resident What: Don't use medical abbreviations when talking to patients When: after speaking to a patient Where: In front of group Why: a good reminder on how to communicate with patients	Medical Trainee	Patient Communication Skills	Immediately Following	One on One; Non-private	Improve communication with patients and families/caregivers
2	Cathy	13112858536	410087986	2021-11-09 12:01:31	2021-11-09 12:03:17	00:01:46	Internal Medicine	Who: preceptor what: how I did overall on the rotation - interacting w/ patients, OCPs, learning, etc when: end of clinic schedule where: one-on-one in physician's office why: helpful to know I'm meeting expectations as a Y3 student and helpful to figure out what my strengths are	Medical Trainee	Norming	Feedback Conversation	One on One; Private	Improve calibration/confidence
2	Aysha	13114461312	410087986	2021-11-09 18:57:24	2021-11-09 22:46:04	03:48:40	Internal Medicine	who: resident what: OCP to attending when: after clinic where: one-on-one why: important to have comprehensive presentation so everyone is on the same page	Medical Trainee	OCPs (Oral Case Presentations)	Later	One on One	Improve clinical/technical skills ; Improve professionalism/teamwork skills/communication with team members
2	Anna	13117042501	410087986	2021-11-10 16:06:06	2021-11-10 16:10:38	00:04:32	Internal Medicine	Feedback has not really come yet in internal. Even though I specifically ask for it. Today I did get a good job which is an improvement from previous days. I have been told general things from the attending and senior such as how to structure the SOAP. Which I did not find to be that helpful. Feedback was given in front of the team. I did not find it to really help me develop as a physician.	Clinical Faculty; Medical Trainee	Notes	NA	Group Setting	NA	Student reported not finding the feedback all that helpful. It sounds like perhaps the feedback was too generic for the student to consider it helpful.
3	Lydia	13130816435	410088064	2021-11-16 07:44:53	2021-11-16 09:04:14	01:19:21	Internal Medicine	who: resident what: taking a history for a new patient where: after encounter where: one-on-one why: takes practice to take a throughout yet succinct history for patients who have complex problems	Medical Trainee	History Taking	Immediately Following	One on One	Improve clinical/technical skills
3	Deb	13132750470	410088064	2021-11-16 20:00:31	2021-11-16 20:28:39	00:28:08	Internal Medicine	Feedback was given this week from residents and attendings. Both times in front of a group. The attending feedback was rather frustrating as I had asked for feedback after two presentations on the first day and was told it's too soon. Asked the next day and was told to do SOAP format. On Friday, the attending interrupted by presentation and said "Why are you skipping vitals, they are called vital…	Clinical Faculty; Medical Trainee	OCPs (Oral Case Presentations)	During	Group Setting	Improve clinical/technical skills ; Improve calibration/confidence	feedback from both residents and attending. Attending gave feedback on oral presentation skills both immediately after and during OCP. Residents gave generic feedback to build confidence.
3	Cathy	13134137868	410088064	2021-11-17 08:37:28	2021-11-17 08:38:51	00:01:23	Internal Medicine	Who: resident What: carefully check over notes to make sure you have updated plan for the day When: after I submitted a note Where: in front of group Why: I will look over my notes carefully to make sure they are up to date and accurate	Medical Trainee	Notes	Later	Group Setting	Improve clinical/technical skills
3	Sophia	13150032460	410088135	2021-11-23 12:09:41	2021-11-23 12:13:56	00:04:15	Internal Medicine	Have been on neurology this week, have not gotten any feedback yet. Finished internal medicine last week, got feedback from a resident that I did a good job, seeing patients, presenting them, writing notes and doing efficient sign outs. Super appreciated this feedback as there was not a lot of feedback given during the month even when it was asked for. I believe in the last survey I spoke about t…	Medical Trainee	Norming	Feedback conversation	NA	Improve calibration/confidence
3	Deb	13150634671	410088135	2021-11-23 15:41:47	2021-11-23 16:14:51	00:33:04	Internal Medicine	who: preceptor what: OCP when: after giving presentation where: in front of a group why: important to share pertinent info about a patient's diagnoses	Clinical Faculty	OCPs (Oral Case Presentations)	Immediately Following	Group Setting	Improve clinical/technical skills
3	Anna	13152797035	410088135	2021-11-24 10:26:17	2021-11-24 10:27:53	00:01:36	Internal Medicine	who: resident what: OCP evaluation when: after presenting and seeing patient, morning rounds where: with group on rounds why: will be helpful to continue to improve on OCP as I work through the month	Medical Trainee	OCPs (Oral Case Presentations)	Immediately Following	Group Setting	Improve clinical/technical skills
3	Sophia	13153198214	410088135	2021-11-24 13:10:08	2021-11-24 13:11:21	00:01:13	Internal Medicine	Who: preceptor What: I wrote a good note with appropriate details and information included When: Right after I wrote the note Where: one on one Why: I like getting feedback on notes right after I write them so I know exactly what I did was correct	Clinical Faculty	Notes	Immediately Following	One on One	Improve calibration/confidence
3	Cathy	13166697282	410088226	2021-11-30 16:20:27	2021-11-30 16:22:02	00:01:35	Internal Medicine	What:OCPs/Notes Where:in front of group When:during rounds/afternoon Who:attending/residents Why:helpful to work on interpersonal communication prior to residency	Clinical Faculty; Medical Trainee	OCPs (Oral Case Presentations); Notes	During	Group Setting	Improve professionalism/teamwork skills/communication with team members	student stated this would help them with interpersonal communication skills, hard to tell if this was communication with the team, the pt and family or a combo, so I included both communication applications.
3	Anna	13167183213	410088226	2021-11-30 18:14:16	2021-11-30 19:29:16	01:15:00	Internal Medicine	who: resident what: H&P when: after taking an H&P where: one-on-one why: good skill to know how to take an H&P in a timely mannner	Medical Trainee	History Taking; Physical Examination	Immediately Following	One on One	Improve clinical/technical skills
3	Heeyoung	13169376123	410088226	2021-12-01 12:22:52	2021-12-01 12:24:04	00:01:12	Internal Medicine	Who: resident What: good case presentation, thorough, organized and easy to understand When: immediately after my presentation Where: one on one Why: good to get feedback on presentations since that is a big part of what we do everyday	Medical Trainee	OCPs (Oral Case Presentations)	Immediately Following	One on One	Improve clinical/technical skills ; Improve calibration/confidence
3	Lydia	13188054058	410088292	2021-12-08 15:35:58	2021-12-08 15:38:12	00:02:14	Internal Medicine	who: resident what: how I did on a consult when: after calling a consult, in group room where: in front of group with residents why: would like to be efficient at communicating with other clinicians as a provider	Medical Trainee	Teamwork	Immediately Following	Group setting	Improve professionalism/teamwork skills/communication with team members
3	Heeyoung	13190029454	410088292	2021-12-09 08:32:36	2021-12-09 08:34:11	00:01:35	Internal Medicine	Feedback coming from attendings and residents. Done in work room, with people around. Content was good work and good notes. I have been having to be reminded to present the physical exam. Not sure it really relates to my development at this moment. I will have a more detailed answer once I have more specific feedback. (if that happens...)	Clinical Faculty; Medical Trainee	Notes; Other	Later	One on one; Non-private	NA	I picked NA as I did not find anything else for the last two sentences. I wish we had an Other option.
3	Cathy	13191099093	410088292	2021-12-09 14:26:38	2021-12-09 14:29:45	00:03:07	Internal Medicine	who: resident what: OCPs where: one-on-one when: before rounds why: important to know if how I am communicating info is effective and areas of improvement	Medical Trainee	OCPs (Oral Case Presentations)	Feedback Conversation	One on One	Improve professionalism/teamwork skills/communication with team members	Instruction occurred before rounds and the student giving OCP's, I coded (when) as feedback conversation b/c it doesn't fit anywhere else
3	Heeyoung	13199263216	410088393	2021-12-13 14:03:13	2021-12-13 14:04:12	00:00:59	Internal Medicine	who: resident what: how I performed while we worked together when: end of the day after a meeting where: via email why: helps me understand my strengths and communication with teammates	Medical Trainee	Teamwork	Later	NA	Improve professionalism/teamwork skills/communication with team members	I picked NA even though it was via email. I wish we had an Other option.
3	Anna	13200066690	410088393	2021-12-13 16:34:16	2021-12-13 20:00:03	03:25:47	Internal Medicine	who: preceptor what: OCP when: during rounds where: in front of group why: ability to communicate important information in a succinct way is crucial	Clinical Faculty	OCPs (Oral Case Presentations)	Immediately Following	Group Setting	Improve professionalism/teamwork skills/communication with team members	Wasn't sure about the "When"
3	Cathy	13203178528	410088393	2021-12-14 21:40:51	2021-12-14 21:41:50	00:00:59	Internal Medicine	No specific feedback this week. I am on internal medicine outpatient. Was told I did a good job. I have been busy with notes and seeing patients. Feedback from attendings and residents. Not really related to physician development.	Clinical Faculty; Medical Trainee	NA	NA	NA	NA	student states they were told they "did a good job", under (when) could be a summary for the week, Feedback conversation or NA, not discernable from repsonse.
3	Heeyoung	13253487085	410088487	2022-01-11 14:06:27	2022-01-11 15:35:03	01:28:36	Internal Medicine	I was given positive feedback from my attending physician after clinic in the morning. It was about my overall performance including seeing patients, being helpful, and writing notes. I received feedback on front of a group and think this feedback will help me continue to mold my behaviors to become a better physician.	Clinical Faculty	Notes; Patient Communication Skills; Teamwork	Later	Group Setting	Improve calibration/confidence
3	Anna	13255221955	410088487	2022-01-11 14:11:20	2022-01-12 08:37:55	18:26:35	Internal Medicine	Senior IM resident told me on rounds that I did an excellent job communicating complex medical subject to patients. My patient had ERCP with stent placement for biliary obstruction and I compared it to a plumbing blockage. It made me feel good as I struggled with this early in the year.	Medical Trainee	Patient Communication Skills	Immediately Following	Group Setting	Improve calibration/confidence	Not sure about the "When" on this one
3	Lydia	13274085703	410088559	2022-01-20 13:19:28	2022-01-20 13:20:50	00:01:22	Internal Medicine	My most recent feedback experience came in the form of direct oral feedback from a resident with whom I was working in clinic. We reviewed an encounter with a patient that I had just conducted with him as well as the note I wrote afterwards. He offered constructive criticism and pearls for note-writing that will no doubt prove very valuable as I continue in my education.	Medical Trainee	Notes	Immediately Following	One on One	Improve clinical/technical skills
3	Deb	13280943652	410088629	2022-01-24 09:31:53	2022-01-24 09:34:13	00:02:20	Internal Medicine	My most recent feedback experience came in the form of direct oral feedback from a resident with whom I was working. This feedback was about a note I wrote following a patient encounter that the resident was present for. This feedback was given in our team office. This feedback is important to my development as a physician because efficient patient encounters and note writing are critical skills …	Medical Trainee	Notes	NA	Non-private; One on One	Improve calibration/confidence; Improve clinical/technical skills
3	Deb	13289953616	410088629	2022-01-27 11:52:26	2022-01-27 11:54:53	00:02:27	Internal Medicine	This week on my outpatient IM rotation, I received feedback from my preceptor about my OCPs. He said they were concise, well organized, and gave all relevant information. He gave me this feedback in a one-on-one setting at the end of the day. I was happy to get this feedback because it makes me feel like my OCPs are improving and are in the right place. I will continue to present my information t…	Clinical Faculty	OCPs (Oral Case Presentations)	Later	One on One	Improve calibration/confidence; Improve clinical/technical skills
3	Cathy	13301217820	410088699	2022-02-01 17:10:40	2022-02-01 17:13:02	00:02:22	Internal Medicine	My most recent feedback experience came in the form of an On The Fly evaluation filled out by a resident with whom I worked in clinic several days over the last two weeks. He provided feedback on my note writing, history taking, physical exam skills, and my overall functioning in the outpatient clinical environment. This feedback is very valuable to my development as a physician as it comes from …	Medical Trainee	History Taking; Physical Examination; Notes; Norming	Feedback Conversation	OTF	Improve calibration/confidence
3	Anna	13301366137	410088699	2022-02-01 18:23:06	2022-02-01 18:31:55	00:08:49	Internal Medicine	I was given feedback by a resident in the resident room in front of others after rounding in the hospital with the team. He stated I did really well all around that day in terms of seeing patients, doing notes, and presenting my patients. This is going to help me acclimate into medicine in Internal Medicine world and continue to improve on skills I would like to refine for the future.	Medical Trainee	History Taking; OCPs (Oral Case Presentations); Notes	Later	Group Setting	Improve clinical/technical skills ; Improve calibration/confidence
3	Cathy	13303650154	410088699	2022-02-02 15:19:31	2022-02-02 15:22:42	00:03:11	Internal Medicine	This week, while on my inpatient IM rotation, I received some feedback from one of the interns I worked with. She went over a note I had written with me and told me what was good to include and what I could change. This was in the middle of the day, right after I had written the note. It was while the rest of the team was in the room. This will help me as I write future notes and will help me be …	Medical Trainee	Notes	Immediately Following	One on One; Non-private	Improve clinical/technical skills	Same comment as #188, feedback about their patient notes.
3	Lydia	13317316511	410088746	2022-02-08 18:09:25	2022-02-08 18:09:47	00:00:22	Internal Medicine	I was recently evaluated by a resident on my note taking after a day on the wards rounding with the team. We were located in the resident's room and there were others present. It was positive in nature and will help me become better with my note taking as a physician later.	Medical Trainee	Notes	Later	One on One; Non-private	Improve clinical/technical skills
3	Anna	13320517332	410088746	2022-02-09 20:22:06	2022-02-09 20:23:30	00:01:24	Internal Medicine	This week on my IM rotation, one of the residents watched me take a history and gave me feedback afterwards. It was just him and me at the time and he gave me feedback when we left the patient’s room. He had told me I did a good job asking the right questions and went about asking some of the sensitive questions in a good way. I was glad to get this feedback so I know to continue doing these same…	Medical Trainee	History Taking	Immediately Following	One on One; Non-private	Improve clinical/technical skills ; Improve calibration/confidence	Wasn't sure whether to label this also "Private" as the setting was not private, but the exchange was
3	Sophia	13322307225	410088746	2022-02-10 12:04:30	2022-02-10 12:07:11	00:02:41	Internal Medicine	My most recent feedback experience came in the form of direct oral feedback from the senior resident with whom I was working. He provided feedback on my oral case presentation and plan for a patient we were about to see. This feedback is crucial to my development as a physician because oral case presentations will be a large part of my work in the early years of my own residency.	Medical Trainee	OCPs (Oral Case Presentations); Clinical Reasoning	Immediately Following	NA	Improve clinical/technical skills	Not sure abou where…
3	Deb	13332512441	410088796	2022-02-15 09:40:50	2022-02-15 09:43:19	00:02:29	Internal Medicine	I was given feedback by my attending after rounds on the quality of notes written. He stated that they were well written however there was a creation error in which the note could not be properly editted. He said this feedback in front of the team in the resident room. This helps me ascertain what a note should look like practically in clinic settings.	Clinical Faculty	Notes	Feedback Conversation	Group Setting	Improve professionalism/teamwork skills/communication with team members
3	Deb	13340141303	410088796	2022-02-17 20:25:50	2022-02-17 20:27:36	00:01:46	Internal Medicine	I received feedback from my resident in a one in one setting about my oral case presentations. He told me that he thought they were concise and covered all relevant information. This was at the end of the day. I hope to use this information to further improve and develop my OCPs in the future.	Medical Trainee	OCPs (Oral Case Presentations)	Later	One on One	Improve clinical/technical skills
3	Cathy	13347188371	410088863	2022-02-21 12:08:30	2022-02-21 12:10:54	00:02:24	Internal Medicine	I was given feedback on my notes in the resident room after rounding in the morning. The feedback was given by the chief resident and we went through all the details of a progress note on a patient I was following. The feedback was neither positive or negative but mostly to inform . This will help me pinpoint how to practically write notes for inpatient care in the future.	Medical Trainee	Notes	Immediately Following	One on One; Non-private	Improve clinical/technical skills	Student stated why was how to practically write notes for inpatients in the future. Improve clinical skills seemed the most appropriate one since it is writing for a clinical note??? None of the other choices seemed to fit
3	Heeyoung	13349127824	410088863	2022-02-22 07:37:53	2022-02-22 07:39:56	00:02:03	Internal Medicine	My most recent feedback experience came in the form of direct oral feedback from a resident with whom I am working on the wards. We discussed the note I had written on a patient and he offered suggestions as to how I can make my assessments and plans more succinct while also making them more helpful and informative to the next person that reads it. This feedback is important to my development as …	Medical Trainee	Notes	Later	NA	Improve clinical/technical skills ; Improve professionalism/teamwork skills/communication with team members	I coded NA for WHERE as it is not specified. (highlighed in yellow)
1	Team	12828151610	407201891	2021-07-18 21:22:16	2021-07-18 21:53:13	00:30:57	Neurology	I received feedback from my preceptor on an oral case presentation. I saw a new patient consult in the hospital and presented the case presentation to the attending in his office in the morning before rounds and just before lunch time. A nurse and a nurse practitioner were also in the room. My preceptor would allow me to start the case presentation and he would stop me as I went along and progres…	Clinical faculty	OCPs (Oral Case Presentations)	During	One on one; Non-private	Improve clinical/technical skills	Feedback helped student differentiate between specialties; OCPs may be considered a special case of communication with non-patients that is a clinical/tehcnical skill
1	Aysha	12869135586	407203268	2021-08-04 20:49:52	2021-08-04 20:51:00	00:01:08	Neurology	Resident. The feedback was on how to improve my neuro exam. I received it on rounds. It was in a group on rounds. This feedback will help me perfect my neuro exam.	Medical Trainee	Physical examination	During	Group setting	Improve clinical/technical skills	Where: I choose group setting as it was during rounds. But it can be public as well?? I am not sure.
1	Lydia	12884586431	407203859	2021-08-11 11:48:56	2021-08-11 11:56:10	00:07:14	Neurology	Preceptor. It was feedback on my physical exam. I received it in the afternoon during the patient encounter. I received it in the patient room in front of the patient. This will help me refine my physical exam skills.	Clinical Faculty	Physical examination	During	One on one; Non-private	Improve clinical/technical skills	Given in front of patient
2	Anna	13066066091	410087638	2021-10-22 12:16:41	2021-10-22 12:18:01	00:01:20	Neurology	Today was the last day of the neurology clerkship. At the end of the day, my preceptor Dr. Gelber said I had done a good job over the two weeks and if I ever wanted to return to please just reach out to him. I never really got formal feedback from him over the last two weeks, at least in person. I have sent an on-the-fly, which he said he would fill out which might provide some more insight.	Clinical Faculty	Norming	Feedback Conversation	NA	NA	Couldn't find Gelber in the directory
2	Anna	13075868936	410087776	2021-10-26 17:07:55	2021-10-26 17:11:39	00:03:44	Neurology	who: preceptor what: note taking when: after asking for feedback where: clinic why: want to improve on written communication skills to ensure understanding to the reader	Clinical Faculty	Notes	Later	One on One; Non-private	Improve clinical/technical skills	Assuming preceptor is faculty
2	Lydia	13100093680	410087895	2021-11-04 08:43:19	2021-11-04 08:51:25	00:08:06	Neurology	who: patient what: patient encounter when: after patient's appointment where: in front of attending why: important to know how patients feel when they are being treated and interact with their healthcare team	Patient	Patient Communication Skills	Immediately Following	One on One; Non-private	Improve communication with patients and families/caregivers; Improve calibration/confidence
3	Heeyoung	13130831654	410088064	2021-11-16 09:05:55	2021-11-16 09:08:27	00:02:32	Neurology	Who: preceptor - MD What: How I did on neuro exam and how to improve the exam When: Middle of day after a patient visit Where: resident room, in front of fellow and resident Why: It is helpful to know what to improve upon in my examinations, and what to look for when evaluating movement disorders. I'm also trying to improve my reception of constructive feedback	Clinical Faculty	Physical Examination	Immediately Following	One on one; Non-private	Improve clinical/technical skills ; Improve calibration/confidence; Improve learning skills
3	Cathy	13171792872	410088226	2021-12-02 06:23:33	2021-12-02 06:27:41	00:04:08	Neurology	Feedback came from attending and from a nurse practitioner. From attending was given in a room in front of resident and NP after doing the neuro exam on a patient. NP feedback was given after seeing patients. NP feedback was I did fine and there was not much time to teach since it was the day before Thanksgiving. Attending feedback was good job also alerted me that I had forgotten naming objects …	Clinical Faculty; Other Provider	Physical Examination	During; Later	One on One; Non-private	Improve clinical/technical skills	2 people gave this person fb, the physician was specific which helped the student, the np gave a global "good job" which the student felt was not helpful. I listed the (why) as improve clinical/tech skills
3	Lydia	13193120198	410088292	2021-12-10 08:50:10	2021-12-10 08:53:18	00:03:08	Neurology	Who: preceptor What: good case presentation, told me what specific history to include for a neuro patient Where: one on one Why: it’s good to get feedback about a case presentation for a certain kind of patient with a specific problem	Clinical Faculty	OCPs (Oral Case Presentations)	NA	One on One	Improve clinical/technical skills
3	Heeyoung	13202816954	410088393	2021-12-14 18:01:57	2021-12-14 18:03:18	00:01:21	Neurology	Who: Preceptor What: Feedback about the accuracy of my physical exam grading of muscle strength When: right after I did a physical exam Where: one on one Why: Getting feedback from a neurologist about how to accurately describe muscle strength on physical exam is very useful, as I will need to do this often as a physician	Clinical Faculty	Physical Examination	Immediately Following	One on One	Improve clinical/technical skills
3	Deb	13253930973	410088487	2022-01-11 18:49:31	2022-01-11 18:51:51	00:02:20	Neurology	My most recent feedback experience came in the form of an On The Fly feedback form submitted by a nurse practitioner with whom I worked in clinic last week. She provided feedback on my history collection, physical exam skills, and my interaction with her patients. This feedback is important to my development as a physician as history taking, physical exams, and establishing good relationships wit…	Other Provider	History Taking; Physical Examination; Patient Communication Skills	Later	OTF	Improve clinical/technical skills ; Improve communication with patients and families/caregivers
3	Anna	13269462018	410088487	2022-01-18 20:34:06	2022-01-18 20:36:19	00:02:13	Neurology	This clerkship, I received feedback from a nurse practitioner I was working with after she watched me perform a neuro exam. She told me what I did well and what I could improve. We were one on one at the end of our shift when it happened. This will help me in the future as I have to do neuro exams on my patients.	Other Provider	Physical Examination	Immediately Following	One on One	Improve clinical/technical skills
3	Lydia	13277168489	410088559	2022-01-21 17:01:20	2022-01-21 17:03:19	00:01:59	Neurology	I was given feedback by my attending physician in clinic that I was doing well overall and reacting with patients very well. This happened after we saw everyone in clinic for that day. This will help me continue molding myself for better interactions with patients.	Clinical Faculty	Patient Communication Skills; Norming	Later	One on One	Improve communication with patients and families/caregivers; Improve clinical/technical skills
3	Anna	13282034646	410088629	2022-01-24 16:28:04	2022-01-24 16:30:45	00:02:41	Neurology	I received feedback from my attending at the end of clinic on my clinical reasoning and was given positive feedback for this day in office between only us two. This will help me continue to develop as a physician.	Clinical Faculty	Clinical Reasoning	Later; Feedback Conversation	One on One; Private	NA
1	Deb	12826784895	407201891	2021-07-17 18:43:20	2021-07-17 18:49:02	00:05:42	OB/GYN	My most recent feedback came from the physician in charge of the obgyn clerkship. I was in stork clinic with him on Thursday, where I had to go see patients and then report back to him with an oral case presentation. The feedback I was given was about how to improve my visits with my patients and how to expand my obgyn knowledge. The advice was to read further into all my patient's problems befor…	Clinical faculty	Knowledge base	Immediately following	One on one; Private	Improve knowledge base; Improve clinical/technical skills	student was being given feedback to read more about each patient AHEAD of time
1	Deb	12827627924	407201891	2021-07-18 14:43:20	2021-07-18 14:47:16	00:03:56	OB/GYN	My most recent feedback was from my preceptor last Thursday afternoon. He completed an on-the-fly form discussing my performance in clinic and my knowledge base. This feedback is important for my training because it helps me understand what doctors do in clinic settings.	Clinical Faculty	Other; Knowledge base	Feedback conversation	One on one; OTF	Improve knowledge base; Improve clinical/technical skills	student noted performance in clinic (general) and knowledge base were commented upon by the preceptor.
1	Deb	12828101588	407201891	2021-07-18 20:56:47	2021-07-18 21:07:48	00:11:01	OB/GYN	The feedback was given by Dr. Yahia Zeino, it was about my mid clerkship progression. It occurred at 11am and was received in a meeting room in front of two. This helped me determine what they believe my weaknesses and strengths to be at this point in my career.	Clinical Faculty	Norming	Feedback conversation	One on one; Non-private	Improve calibration/confidence	mid-clerkship feedback with attending and one other present
1	Heeyoung	12832338269	407202376	2021-07-20 12:14:08	2021-07-20 12:24:29	00:10:21	OB/GYN	Feedback came from a resident on a note. It was during the daytime 12pm in the resident's lounge. This helps me understand how things are documented better in the system, at least for this specialty.	Medical Trainee	Notes	Later	One on one; Non-private	Improve clinical/technical skills; Improve professionalism/teamwork/communication with non-patients	The learners indicated that the feedback was about different note taking in EMR especially for the specific specialty.
1	Aysha	12845561400	407202624	2021-07-26 12:32:57	2021-07-26 12:36:50	00:03:53	OB/GYN	My most recent feedback came in an informal verbal discussion of my week on the labor and delivery floor with a second year resident on that service. We discussed my time on the floor, what I had seen and done, and what kind of experience I felt I had during that time. This discussion took place in the afternoon on Thursday, July 22nd in a private room on the L&D floor. This feedback was importan…	Medical Trainee	Norming	Later	One on one; Private	Improve calibration/confidence	Why:Student comment is very generic. He/She didn't specify what areas of skills this feedback will help to improve.
1	Heeyoung	12846082604	407202624	2021-07-26 16:30:27	2021-07-26 16:31:42	00:01:15	OB/GYN	Resident, feedback on suturing, in the OR, to help me perfect my suturing technique for my future endeavors as a physician.	Medical Trainee	Specific clinical skills	During	One on one; Non-private	Improve clinical/technical skills
1	Heeyoung	12846641036	407202624	2021-07-26 21:23:41	2021-07-26 21:27:08	00:03:27	OB/GYN	I got some feedback via the online On The Fly form this week. This feedback was given regarding my time on labor and delivery week. The resident who gave me feedback was commenting on my overall performance during the week with patients. She also gave me some reassuring comments during the week after I would perform a skill (such as the ultrasound). I enjoyed this feedback because it helped me re…	Medical Trainee	Norming; Specific Clinical Skills	Later	OTF	Improve calibration/confidence
1	Aysha	12871180173	407203268	2021-08-05 14:31:40	2021-08-05 14:35:13	00:03:33	OB/GYN	Feedback from Dr. Zeino, attending. After student led stork clinic he told me that I was skilled at counseling patients, but I need to be careful not to use too much medical jargon. I need to work on converting difficult concepts to layman’s terms and explain at a more basic level. I got the feedback in front of one other student and it was helpful because I didn’t realize that the terminology I …	Clinical Faculty	Patient Communication skills	Later	One on one; Non-private	Improve communication with patients and families/caregivers	Where: I was confused between group setting or 1:1 non-private. As it was given 1:1 by faculty to him but it was with a group of students. There wasn't anyone else who is contributing to the feedback so that’s makes me little confused.
1	Cathy	12896512861	407204248	2021-08-16 15:28:50	2021-08-16 15:31:05	00:02:15	OB/GYN	The feedback was from a chief gyn resident who told me to suture at more of a 90 degree angle perpendicular to the skin when my deep dermals were not coming together as they should. We were closing an incision from a laparoscopic port in the OR on a morning case and the feedback was directly to me although nurses were present. It was helpful because I was getting frustrated and after that my sutu…	Medical Trainee	Specific clinical skills	During	One on one; Non-private	improve clinical/technical skills
1	Anna	12915026849	407204488	2021-08-24 12:09:56	2021-08-24 12:12:48	00:02:52	OB/GYN	OBGYN intern on triage who I gave a case presentation to after seeing a patient with leakage of fluid and cramping at 25-5. She said I was very concise but detailed and impressed that I had asked about recent intercourse. I wanted to order nitrizine, fetal fibronectin, and urinalysis but I did not know about ROM+ so she explained it to me and helped me analyze the ferning under microscope. She wa…	Medical Trainee	OCPs; Specific clinical skills	Immediately following	One on one	Improve knowledge base; Improve clinical/technical skills	Could be a mix of feedback and teaching in this encounter
2	Cathy	12953235761	407204995	2021-09-09 02:48:48	2021-09-09 02:53:09	00:04:21	OB/GYN	I received feedback on clinical skills during a cesarean section in the operating room. I was working with both a resident and attending during the case and the attending allowed me to suture at the end of the case. He gave me tips and feedback along the way and then after the case was complete and we were scrubbed out, he took a few minutes to give me one-on-one feedback in the OR as the patient…	Clinical Faculty	Specific Clinical Skills	During; Immediately Following	One on One; Non-private	Improve clinical/technical skills	Specific skills listed was Suturing. The student stated fb was given during and after. I coded it both during and immediately following
2	Deb	12975377819	407205222	2021-09-17 08:47:32	2021-09-17 08:50:28	00:02:56	OB/GYN	I received feedback on an oral case presentation from a resident this week. I presented a post-operative patient at the gyn sign out for residents and the attending. After sign out was complete the resident came up to me individually and told me what I did well in my case presentation. This feedback was useful as it helped me understand what important components are relevant to present concisely …	Medical Trainee	OCPs (Oral Case Presentations)	Later	One on One	Improve clinical/technical skills ; Improve professionalism/teamwork skills/communication with team members
2	Heeyoung	13012156601	407205704	2021-10-01 12:35:38	2021-10-01 12:37:59	00:02:21	OB/GYN	Chief resident. How to improve my labor notes. Afternoon. In a group in the resident room. This will help improve my note skills.	Medical Trainee	Notes	Later	Group Setting	Improve clinical/technical skills
2	Heeyoung	13025313788	407205867	2021-10-06 18:44:12	2021-10-06 18:45:18	00:01:06	OB/GYN	Attending. How to improve my doppler use. During the day at clinic. In a room with a patient in it. This will help improve my doppler skills.	Clinical Faculty	Specific Clinical Skills	During	One on one; Non-private	Improve clinical/technical skills
2	Lydia	13048135962	410087452	2021-10-15 12:57:18	2021-10-15 12:58:24	00:01:06	OB/GYN	Resident. My suturing skills. In the afternoon during surgery. In the OR in front of the team. This will help improve my suturing skills.	Medical Trainee	Specific Clinical Skills	During	One on One; Non-private	Improve clinical/technical skills	Suturing
2	Anna	13065742880	410087638	2021-10-22 10:17:04	2021-10-22 10:20:47	00:03:43	OB/GYN	Preceptor. My h&p skills. After surgery in the noon. Doctors lounge. This will help improve my h&p skills	Clinical Faculty	History Taking; Physical Examination	Later	One on One; Non-private	Improve clinical/technical skills	Assuming the preceptor is faculty.
3	Lydia	13161071896	410088135	2021-11-28 22:13:43	2021-11-28 22:15:26	00:01:43	OB/GYN	After working with the resident all afternoon in resident stork clinic, she said I did a really good job and was particularly impressed with how well I had prepped the patients and she often did not have anything more to add after reviewing with her. She said overall I did a really good job and to send her an on the fly request if I wanted one. It was brief but good feedback. It helped me know th…	Medical Trainee	Specific Clinical Skills; Patient Communication Skills	Later	One on One	Improve calibration/confidence	I'm not confident in the "What" code as I'm not entirely sure what "prepping" a patient involves.
3	Anna	13208294826	410088393	2021-12-16 16:02:55	2021-12-16 16:05:43	00:02:48	OB/GYN	Dr. Zeino reviewed an H&P I had written after clinic the day before. We were in a one on one setting although the nurse educator was sitting near by and could hear. He had me present the patient and then reviewed the written printed note. He asked questions that I was able to answer. He criticized that I had not included a physical exam. I explained that we did not perform a physical exam as it w…	Clinical Faculty	Notes	Later	One on One; Non-private	Improve professionalism/teamwork skills/communication with team members
3	Lydia	13253426729	410088487	2022-01-11 15:07:26	2022-01-11 15:08:48	00:01:22	OB/GYN	Who: preceptor What: physical exam Where: OTF Why: important to know if I’m doing the exam maneuvers accurately	Clinical Faculty	Physical Examination	Later	OTF	Improve clinical/technical skills
3	Heeyoung	13256961172	410088487	2022-01-12 21:45:46	2022-01-12 21:50:22	00:04:36	OB/GYN	who: resident what: how I did during the day when: after clinic where: in clinic, in front of other resident/attending why: good to know what I can do to improve/what I did well.	Medical Trainee	Norming	Feedback Conversation	One on one; Non-private	Improve calibration/confidence
3	Heeyoung	13275086943	410088559	2022-01-20 21:49:46	2022-01-20 21:52:23	00:02:37	OB/GYN	Who: preceptor what: how I performed professionally and academically during the days surgery and clinic when: end of the day after clinic where: clinic workspace, in front of nurse why: this preceptor is a little intimidating, so it was nice to have feedback that I valued and also felt it helped me improve receiving feedback.	Clinical Faculty	Norming	Feedback Conversation	One on one; Non-private	Improve calibration/confidence
3	Sophia	13276780531	410088559	2022-01-21 13:40:47	2022-01-21 13:45:03	00:04:16	OB/GYN	who: preceptor what: OCP when: during presentation where: stork clinic why: important to report my findings in an organized manner	Clinical Faculty	OCPs (Oral Case Presentations)	During	Group Setting	Improve clinical/technical skills
3	Sophia	13282948893	410088629	2022-01-25 02:51:02	2022-01-25 02:52:06	00:01:04	OB/GYN	Preceptor delivery after vaginal delivery in physician's room, one-on-one helped me learn what i need to focus on in the next/building confidence in hands on experiences	Clinical Faculty	Specific Clinical Skills	Immediately Following	One on One; Private	Improve calibration/confidence; Improve clinical/technical skills
3	Sophia	13302362601	410088699	2022-02-02 06:46:37	2022-02-02 06:47:52	00:01:15	OB/GYN	Who: Resident What: To brush off a mistake I made in the OR and keep going When: end of the day Where: one on one Why: it's good to know that everyone makes mistakes but it's important to keep moving forward because it can happen at any point in your career as a physician	Medical Trainee	Norming	Later; Feedback Conversation	One on One	Improve calibration/confidence
3	Deb	13317725390	410088746	2022-02-08 22:32:22	2022-02-08 22:35:56	00:03:34	OB/GYN	Have not gotten any formal feedback this week. Have been on labor and delivery with ob/gyn which has different attendings everyday. There has been no formal feedback from attendings. Worked with the same resident. Have been told "good job" for doing things like handing materials to resident during deliveries. Feedback always given in front of others. Don't feel it really relates to my physician d…	Medical Trainee	Teamwork	During	Non-private; Group Setting	NA	No useful feedback provided.
3	Cathy	13319163061	410088746	2022-02-09 10:54:42	2022-02-09 10:56:09	00:01:27	OB/GYN	Who: Preceptor What: I should be verbal with patients about what I am doing throughout the entire pelvic exam When: While I was doing the pelvic exam Where: In room with patient Why: This is a good tip to use no matter what kind of exam I am doing, to make patients feel comfortable	Clinical Faculty	Physical Examination; Patient Communication Skills	During	One on One; Non-private	Improve communication with patients and families/caregivers
3	Lydia	13336567358	410088796	2022-02-16 15:54:49	2022-02-16 15:57:40	00:02:51	OB/GYN	Who: Preceptor What: I take direction well and am adaptable to the situation and any corrections I need to make. When: End of day Where: one on one Why: Being adaptable is a good trait to have as a physician, and something I will need during residency	Clinical Faculty	Teamwork	Later	One on One	Improve calibration/confidence; Improve professionalism/teamwork skills/communication with team members
3	Heeyoung	13337244559	410088796	2022-02-16 21:53:25	2022-02-16 21:59:26	00:06:01	OB/GYN	Feedback has come from different places since the last feedback. Feedback from Dr. Zeino to request more on the fly forms. Feedback from attending in emergency hysterectomy “good job holding retractor and cutting sutures” feedback from attending taking too long on full annuals (complete history and physicals) was able to cut down on the time after being told that again today. Sutures for first ti…	Clinical Faculty	Specific Clinical Skills; History Taking; Physical Examination; Other	Later	Group Setting	Improve calibration/confidence	Added "Other" to "What" for learning skills" (requesting more OTF)
3	Cathy	13351162632	410088863	2022-02-22 21:26:08	2022-02-22 21:27:35	00:01:27	OB/GYN	Feedback from residents and attendings. Dis not find feedback from residents helpful as comments in order were not addressed in person. Additionally comments were not constructive. Feedback given in otf. Once feedback given in person was “great, good job.” Don’t feel like the residents and attendings have good understanding of the feedback system.	Clinical Faculty; Medical Trainee	Other	Feedback Conversation; Later	OTF; NA	NA	This seems to be a combined documentation of both clinical and medical trainee evals. Student found OTF comments not constructive and did not match what they were told in person. The student did not specify what areas they received the feedback/evaluation. Student states feedback was OTF, but gives an example of in person feedback as well, I coded it as later (when) and NA (where). coced why as N…
1	Deb	12825378003	407201891	2021-07-16 17:22:34	2021-07-16 17:26:40	00:04:06	Pediatrics	Who: preceptors (MDs) What: doing well on peds rotation. "excellent for it being the first rotation". no red flags or areas of concern. when: after end of day spent with preceptor. Location: one-on-one at preceptors work area why: helps me to know if I'm meeting expectations and can be working on my knowledge or skills in any areas of weakness.	Clinical Faculty	Norming	Later	One on one	Improve calibration/confidence	overall 'good job so far'
1	Deb	12833472328	407202376	2021-07-20 20:55:42	2021-07-20 20:58:05	00:02:23	Pediatrics	Who: Resident What: Feedback on OCP. I did a good job on including pertinent information. I may improve next time by going in order of note to help me remember details. When: Immediately after attending had moved onto next patient Where: Discreetly in front of group Why: I want to take on more responsibility as the week progresses. This will help me better manage care of two patients.	Medical Trainee	OCPs (Oral Case Presentations)	Immediately following	One on one; Non-private	Improve clinical/technical skills
1	Heeyoung	12849179961	407202624	2021-07-27 17:58:44	2021-07-27 18:04:10	00:05:26	Pediatrics	Who: Preceptor What: Becoming more comfortable at holding babies and performing a physical exam. Discussed the areas I would like to work on for the rest of the week When: after morning rounds Where: in the office w/ resident president Why: I appreciated that the feedback was based around the areas I identified as things I want to work on later this week so I know how to proceed in the next few d…	Clinical Faculty	Physical examination; Specific clinical skills	Later	One on one; Non-private	Improve calibration/confidence
1	Aysha	12870897785	407203268	2021-08-05 12:33:15	2021-08-05 12:34:28	00:01:13	Pediatrics	Who- attending What- feedback on OCP When- after I gave OCP Where- in front of resident Why- gave me feedback on what an attending needs to know for a cardiology OCP. Will be useful if I ever need a cardiology consult	Clinical Faculty	OCPs (Oral Case Presentations)	Immediately following	Group setting	Improve clinical/technical skills	Where: I choose group setting as it was during rounds. But it can be public as well?? I am not sure.
1	Lydia	12882083476	407203859	2021-08-10 15:11:36	2021-08-10 15:12:58	00:01:22	Pediatrics	Who: resident What: The resident told me that my clinical reasoning was correct, and shared which steps she took to come to the same conclusion When: After I saw the patient by myself, and then we saw the patient together Where: one on one Why: It was good to compare my clinical reasoning to the residents to make sure I asked all of the pertinent questions that she would have	Medical Trainee	Clinical reasoning	During	One on one; Non-private	Improve calibration/confidence	one-on-one
1	Lydia	12882638034	407203859	2021-08-10 19:09:47	2021-08-10 19:12:59	00:03:12	Pediatrics	Most recently received feedback from a nurse practitioner in the afternoon. We were both at the nurses station. A student was standing on the other side of the nursing station. Feedback was on some changes to a progress note I had written. Relates to development as a physician because it is important to be able to direction from others especially if they have more experience.	Other Provider	Notes	Later	One on one; Non-private	Improve clinical/technical skills; Improve learning skills	Potentially immediate feedback but it wasn't clear when the student had written the note
1	Cathy	12897177210	407204248	2021-08-16 20:43:37	2021-08-16 20:47:35	00:03:58	Pediatrics	Recently got feedback from two different attendings (Dr. Miller and Dr. Idrizi) -each time the feedback occurred they asked if I would like feedback, then they took me away from the team into a room where it was just us and they gave me some constructive feedback. -Some specific feedback was working on eye contact with parents -feedback happened before rounds and once was after rounds -this feedb…	Clinical faculty	Patient Communication skills	Before; Immediately following	One on one; Private	Improve communication with patients and families/caregivers	combined 2 different encounters one before rounds from one attending and one after rounds from another. Both private, commented on one specific FB they had received
1	Cathy	12898628753	407204248	2021-08-17 10:55:48	2021-08-17 10:57:02	00:01:14	Pediatrics	Who: preceptor What: Feedback on OCP, preceptor said she liked that I included pertinent physical exam findings When: After rounds Where: in front of group Why: Now I know that including pertinent physical exam findings in my OCPs helps attendings and residents formulate their plan going forward	Clinical faculty	OCPs; Physical examination	Immediately following	Group setting	Improve clinical/technical skills; Improve professionalism/teamwork skills/communication with team members	Student stated FB helped them know they were helping the team not that the FB helped them with their PE skills
1	Anna	12913236107	407204488	2021-08-23 19:43:10	2021-08-23 19:47:16	00:04:06	Pediatrics	Most recent feedback came from Dr. Unal (preceptor). -We were one-on-one in a conference room, very low stress overall. -We reviewed what I had identified as goals and discussed if I felt I was making progress towards them or not. Also discussed areas for improvement and room for more specific feedback. -Relates to my physician development because it is important to identify goals and start makin…	Clinical Faculty	Norming	Feedback conversation	One on one; Private	Improve learning skills
1	Anna	12915244185	407204488	2021-08-24 13:37:50	2021-08-24 13:40:19	00:02:29	Pediatrics	Who: Resident When: afternoon teaching session Where: In a small group What: Feedback on my clinical knowledge of the management of DKA Why: Getting feedback about what other concepts I will need to solidify in order to properly manage DKA will help me become more independent in management	Medical Trainee	Knowledge base	During	Group setting	Improve knowledge base; Improve clinical/technical skills	Student specifies that the feedback will help them with management
2	Aysha	12942628348	407204807	2021-09-04 10:05:40	2021-09-04 10:08:08	00:02:28	Pediatrics	I was given feedback by my preceptor one on one before I left for the day last week. She gave me specific advice on what I should be doing to get the most out of the clerkship, which I appreciated. She also gave me positive feedback on my presentations during rounding. I was glad to hear this, since a lot of preceptors have their own preference for presentations and I wanted to make sure I was pr…	Clinical Faculty	OCPs (Oral Case Presentations); Norming	Feedback Conversation	One on One	Improve clinical/technical skills ; Improve calibration/confidence
2	Aysha	12946105946	407204807	2021-09-06 14:41:10	2021-09-06 14:42:56	00:01:46	Pediatrics	I was assessed for my note taking ability and received positive feedback. It helped me realize i may be getting better with my note taking. This will help me later as a physician.	Other	Notes	NA	NA	Improve clinical/technical skills ; Improve calibration/confidence
2	Aysha	12947803846	407204807	2021-09-07 08:33:43	2021-09-07 08:35:50	00:02:07	Pediatrics	My most recent feedback came from my preceptor from my previous clerkship. The feedback contained comments on my performance across several aspects of the clerkship, including clinical skills, patient interaction, teamwork, etc. I received it last week via MyProgress. This feedback is essential to my development as a physician as it lets me know if I am on the right track with the day-to-day exec…	Clinical Faculty	Patient Communication Skills; Teamwork	Later	OTF	Improve calibration/confidence	It is a comprehensive feedback on lot of things. I just put whatever the student wrote here. How can we assess this kind of situation. Did I do a right thing?? I am not sure..
2	Cathy	12951539985	407204995	2021-09-08 12:13:27	2021-09-08 12:15:18	00:01:51	Pediatrics	I received feedback in clinic from Dr. Volle on how I can improve my notes by including some additional pertinent information when a patient is about to undergo a surgical procedure. This will help me with my development of my documenting skills.	Clinical Faculty	Notes	During	One on One; Non-private	Improve clinical/technical skills
2	Cathy	12951632611	407204995	2021-09-08 12:48:14	2021-09-08 12:50:33	00:02:19	Pediatrics	My most recent feedback came from the floor attending on the general pediatrics service. He gave me direct oral feedback after I took a history and performed a physical exam on a patient in the emergency department. This feedback was given immediately after this encounter in the hall on the way back to the floor. This feedback is important as it is the best way to help me improve my history takin…	Clinical Faculty	History Taking; Physical Examination	Immediately Following	One on One; Non-private	Improve clinical/technical skills
2	Aysha	12955897773	407204995	2021-09-09 21:31:14	2021-09-09 21:34:01	00:02:47	Pediatrics	I got specific feedback from one of the residents I was working with this week regarding my progress notes I have been writing. She went through my whole note with me and showed what she liked and what she thought I could improve on. It was just her and me at the time of the feedback. I think this will help me with all of my notes I write in the future.	Medical Trainee	Notes	Later	One on One; Private	Improve clinical/technical skills
2	Deb	12975327731	407205222	2021-09-17 08:30:21	2021-09-17 08:32:34	00:02:13	Pediatrics	My most recent feedback was an On The Fly form completed by one of the pediatrics residents with whom I worked on the general inpatient floor for two weeks. This form was completed last Friday. He provided detailed feedback on what I had done well and what I could improve on based on the time we worked together. This feedback is important to my development as first year residents know best what t…	Medical Trainee	Other	Later	OTF	Improve calibration/confidence	The student was given an OTF with multiple areas of feedback given, though they were unspecified
2	Cathy	12979428638	407205222	2021-09-19 15:53:35	2021-09-19 15:55:21	00:01:46	Pediatrics	This week, I got direct oral feedback from my preceptor regarding what he liked and thought I could do differently doing my med check visits. It was just me and the preceptor when he gave me this feedback and it was right after the visit with the patient. This feedback will help me be more efficient with these visits in the future.	Clinical Faculty	Specific Clinical Skills	Immediately Following	One on One	Improve clinical/technical skills
2	Cathy	12980763260	407205222	2021-09-20 08:20:13	2021-09-20 08:24:14	00:04:01	Pediatrics	I was evaluated midrotation by Dr. Idrizi who some to my note taking, interaction with patients, and oral presentations. This was done in the afternoon hospital inpatient setting. This will help me in all aspects of medicine	Clinical Faculty	Notes; Patient Communication Skills; OCPs (Oral Case Presentations)	Feedback Conversation	One on One	Improve clinical/technical skills ; Improve communication with patients and families/caregivers; Improve knowledge base ; Improve professionalism/teamwork skills/communication with team members; Improve learning skills	This student did not specify if the fb was private or non-private, only that it was given in a hospital inpatient setting. I may infer that it was private, perhaps in a closed room since this was a midterm meeting, but that would be a guess. They stated the fb would help in all aspects of medicine so I included all improvement areas in the "why" category.
2	Deb	12984490397	407205438	2021-09-21 12:31:46	2021-09-21 12:32:50	00:01:04	Pediatrics	I received feedback from a 4th year in the afternoon on the General Floor. It was on expectations of certain attendings on format of oral presentation. It will help me know how some providers like their information.	Peer	OCPs (Oral Case Presentations)	Later	One on One; Non-private	Improve professionalism/teamwork skills/communication with team members
2	Deb	12986985439	407205438	2021-09-22 09:06:13	2021-09-22 09:08:46	00:02:33	Pediatrics	The most recent feedback I have received in this clerkship came from an attending I worked with during my time on the general pediatric inpatient floor. She provided feedback on my performance during rounds, including comments on my oral case presentations, in the form of an On The Fly feedback page. This feedback is important to my development since it comes directly from an attending physician,…	Clinical Faculty	OCPs (Oral Case Presentations)	Later	OTF	Improve clinical/technical skills ; Improve professionalism/teamwork skills/communication with team members
2	Heeyoung	13025042324	407205867	2021-10-06 16:58:02	2021-10-06 17:02:18	00:04:16	Pediatrics	One of the attendings one pediatric inpatient floor said she was impressed with my sign out and the level of detail, but she was more impressed by how well I personally knew and connected with my patients. This was at the end of the day one on one while on the peds floor. It felt great to have my efforts recognized and made me want to continue building relationships with my patients.	Clinical Faculty	Patient Communication Skills; Notes	Later	One on One; Non-private	Improve communication with patients and families/caregivers; Improve calibration/confidence	WHEN, at the end of the day keeps coming out. I wonder if we should have it (at the end of the day) as an answer option.
2	Heeyoung	13100157332	410087895	2021-11-04 09:07:04	2021-11-04 09:09:01	00:01:57	Pediatrics	I received feedback on Friday from my preceptor on my performance for week one on the clerkship. The attending gave me feedback in her office at the end of the day, one-on-one. She told me I was doing a good job during the week and gave specific feedback on my presentations during rounds. She also gave constructive feedback on how to answer questions and present with more confidence. This feedbac…	Clinical Faculty	OCPs (Oral Case Presentations)	Later	One on One; Private	Improve calibration/confidence
3	Cathy	13128455347	410088064	2021-11-15 13:51:58	2021-11-15 13:55:21	00:03:23	Pediatrics	Today I received feedback from my preceptor in peds cardiology regarding my history taking and documentation. She sat with me one-on-one upon conclusion of the morning clinic to discuss my presentations from that day. Prior to this, she gave some informal feedback during my case presentations. She often signaled me to history questions I may have forgotten to ask. The feedback at the end of clini…	Clinical Faculty	History Taking; Notes; OCPs (Oral Case Presentations)	During; Later	One on One	Improve clinical/technical skills ; Improve professionalism/teamwork skills/communication with team members
3	Lydia	13150129409	410088135	2021-11-23 12:26:10	2021-11-23 12:50:26	00:24:16	Pediatrics	I received feedback from my preceptor in the peds behavioral/developmental health clinic last week during my last clinic with her. She gave me feedback one-on-one at the end of the day about my performance in clinic. I was able to help guide discussion and ask questions to patients and their families who were in for mostly ADHD or Autism evals. The preceptor gave me feedback on my history taking …	Clinical Faculty	History Taking; Patient Communication Skills	Feedback Conversation	One on One	Improve clinical/technical skills ; Improve communication with patients and families/caregivers
3	Heeyoung	13150473499	410088135	2021-11-23 15:05:26	2021-11-23 15:07:01	00:01:35	Pediatrics	Preceptor. Complimenting my knowledge of pediatric skin rashes. Afternoon, one on one in her office. This give me confidence in my clinical knowledge.	Clinical Faculty	Knowledge base	Later	One on One; Private	Improve calibration/confidence
3	Deb	13165996681	410088226	2021-11-30 12:17:13	2021-11-30 12:18:39	00:01:26	Pediatrics	Preceptor. Complimenting my presentation skills and knowledge. Afternoon during a teaching session. In her office with several residents. This helps give me confidence in my presenting and knowledge.	Clinical Faculty	OCPs (Oral Case Presentations); Knowledge base	Immediately Following	One on One; Non-private	Improve calibration/confidence
3	Sophia	13193081035	410088292	2021-12-10 08:37:24	2021-12-10 08:38:37	00:01:13	Pediatrics	Preceptor. How to improve my OCP. In the morning during clinic. In the open space in clinic around multiple nurses. This will help improve my OCP formatting.	Clinical Faculty	OCPs (Oral Case Presentations)	Later	One on One; Non-private	Improve clinical/technical skills
3	Cathy	13199749499	410088393	2021-12-13 17:05:10	2021-12-13 17:13:50	00:08:40	Pediatrics	Preceptor. How to improve my clinical reasoning. Outside of the patient room in the morning of clinic. One on one. This will improve my ability to rule up or down diagnoses based on symptoms I thought were unrelated.	Clinical Faculty	Clinical Reasoning; Knowledge base	Immediately Following	One on One; Non-private	Improve clinical/technical skills ; Improve knowledge base
3	Anna	13353478300	410088863	2022-02-23 16:51:48	2022-02-23 16:54:36	00:02:48	Pediatrics	While working peds inpatient general floor, I wrote 2 progress notes a day. The intern on the team, responsible for reviewing my notes and providing feedback, went through my notes with me. She showed me how to better word an assessment when the patient is being discharged that day. Overall she said my notes throughout the week had been very good and she barely had to make any modifications. This…	Medical Trainee	Notes	Later	One on One	Improve clinical/technical skills ; Improve professionalism/teamwork skills/communication with team members
1	Team	12829523915	407201891	2021-07-19 11:30:46	2021-07-19 11:35:20	00:04:34	Psychiatry	I was last given feedback by the the attending, Dr. Bennett while waiting in the hallway for a patient to finish using the restroom. We were on rounds, so I received feedback in front of the resident, which I had said that was okay and it did not make me uncomfortable. He was giving me feedback on how I interviewed the previous patient. He told me that I had a very calm tone and did not seem flus…	Clinical faculty	Patient Communication skills	Immediately following	One on one; Non-private	Improve communication with patients and families/caregivers	Opportunistic use of unplanned space in the schedule to provide feedback; Feedback on communication skills dealt with nuances of tone and how responding to the patient can affect relationship development
1	Deb	12836104775	407202376	2021-07-21 19:08:42	2021-07-21 19:14:48	00:06:06	Psychiatry	I received feedback from the fellow, Dr. Borkenhagen, while following him and his patients in Developmental Disabilities Clinic in Child outpatient psychiatry. I had started the interview with the patient over telehealth. After the meeting with the patient had ended, he provided feedback on my interview in his office, just with the both of us present. He said I had asked all the necessary questio…	Medical Trainee	History taking	Immediately following		Improve calibration/confidence; Improve clinical/technical skills
1	Heeyoung	12851566531	407202624	2021-07-28 14:07:29	2021-07-28 14:10:03	00:02:34	Psychiatry	I received feedback from the fellow, Dr. Dalvi, after having started the interview during a follow-up visit with a patient. She gave me one-on-one feedback in the hallway while on the way to staff with the attending. She gave me feedback specifically on the questions I had asked during the interview, saying that I did a good job asking questions regarding specific side effects with the medication…	Medical Trainee	History taking	Immediately following	One on one; Non-private	Improve clinical/technical skills; Improve calibration/confidence
2	Aysha	12940780390	407204807	2021-09-03 11:05:09	2021-09-03 11:07:49	00:02:40	Psychiatry	Who: Resident What: Feedback on a collateral call I made with a patient's family member. Said I was organized and told me to specifically ask if the patient can go home, not just if the family member is okay with discharge Where: in front of group When: immediately after call Why: it is good to know which specific phrases to use when communicating with a patient's family member, in psych or any s…	Medical Trainee	Patient Communication Skills	Immediately Following	One on One; Non-private	Improve communication with patients and families/caregivers
2	Aysha	12942592949	407204807	2021-09-04 09:41:07	2021-09-04 09:43:17	00:02:10	Psychiatry	I did receive feedback this week from my preceptor. However, it was very general. "Good job." I was working in the child psychiatry clinic and did not have many duties outside of observation. It was received at the end of the day. Overall, not sure how this relates to my development as a physician. I love to be told good job but for me that is not developing the skills I am working to develop.	Clinical Faculty	Norming	Later	NA	NA
2	Cathy	12951654976	407204995	2021-09-08 12:56:11	2021-09-08 12:59:01	00:02:50	Psychiatry	I have received feedback this week, however it was not specific. Feedback came from my preceptor. I was told that I did a good job interviewing patients and asking questions. I received the feedback in a one on one setting. Relates to physician development because it is important to be given feedback so that we can reinforce good behaviors and modify those that need to be addressed. I plan on ask…	Clinical Faculty	History Taking; Patient Communication Skills	Feedback Conversation	One on One	Improve clinical/technical skills ; Improve communication with patients and families/caregivers; Improve professionalism/teamwork skills/communication with team members	This student indicated they received fb on interviewing and questioning skills. But stated this related to physician development for this reason I included professionalism as well as improved clinical skills and communication skills.
2	Cathy	12951846818	407204995	2021-09-08 14:10:30	2021-09-08 14:12:33	00:02:03	Psychiatry	Who: resident What: positive feedback about my interview with a patient, said I was organized and compassionate When: immediately after I interviewed a patient Where: one on one Why: Knowing how to conduct a good patient interview is necessary to be a good physician	Medical Trainee	History Taking; Patient Communication Skills	Immediately Following	One on One	Improve communication with patients and families/caregivers
2	Cathy	12977674354	407205222	2021-09-18 08:24:31	2021-09-18 08:26:14	00:01:43	Psychiatry	Who: preceptor What: explained how I described a test to a patient’s family member and then what I should’ve said to be more accurate When: the day after I saw the patient Where: one on one Why: I was a little off as far as knowledge of what the test actually looks for and it is good to be as precise as possible when explaining that to a patient/ their family	Clinical Faculty	Patient Communication Skills; Knowledge base	Later	One on One	Improve communication with patients and families/caregivers; Improve knowledge base
2	Cathy	12977965531	407205222	2021-09-18 12:24:07	2021-09-18 12:32:11	00:08:04	Psychiatry	I got some verbal feedback from a resident and an attending. Feedback from two different residents was about asking appropriate questions, doing good job with patient interview, done at the end of the work day in the office with just the two of us. There was also feedback about notes, done in room with two other people. Feedback was that I had been incorrectly quoting patients in the note and bei…	Medical Trainee; Clinical Faculty	History Taking; Notes; Norming	Later; Feedback Conversation	One on One; Private; Non-private	NA	This student included several clinical encounters of fb with several providers. Hard to code I included several codes for this entry and in the end the answer to "why" was that none of the fb was helpful so I put NA but not sure that is appropriate either.
2	Deb	12984987715	407205438	2021-09-21 15:41:36	2021-09-21 15:42:21	00:00:45	Psychiatry	who: resident what: said I did well on a patient interview when: immediately after interview where: in front of attending why: positive feedback is useful so I know what to keep doing	Medical Trainee	History Taking	Immediately Following	One on one; Non-private	Improve calibration/confidence
2	Deb	12985686930	407205438	2021-09-21 21:06:51	2021-09-21 21:09:49	00:02:58	Psychiatry	Recent feedback came from a resident. Was told that I did a good job getting information from the suicidal patient. It was given in front of another student. It was useful because in addition to the good job she also told me other questions I could ask to clarify a few things the patient said. I felt this feedback was helpful because it balanced positive feedback and offered room for improvement.	Medical Trainee	History Taking; Patient Communication Skills	Immediately Following	One on one; Non-private	Improve clinical/technical skills ; Improve communication with patients and families/caregivers
2	Heeyoung	13012345646	407205704	2021-10-01 13:57:10	2021-10-01 13:59:36	00:02:26	Psychiatry	who: fellow what: history taking when: after I asked for feedback where: in front of preceptor why: Important to gain skills for assessing suicide risk in patients	Medical Trainee	History Taking	Later	One on One; Non-private	Improve clinical/technical skills ; Improve calibration/confidence
2	Lydia	13022167201	407205867	2021-10-05 19:56:02	2021-10-05 20:04:26	00:08:24	Psychiatry	who: resident what: history taking when: after a patient encounter where: one-on-one why: Important to ask pertinent questions in order to get a good history on a patient.	Medical Trainee	History Taking	Immediately Following	One on One	Improve clinical/technical skills ; Improve communication with patients and families/caregivers
2	Lydia	13024091420	407205867	2021-10-06 11:26:32	2021-10-06 11:27:26	00:00:54	Psychiatry	Who: resident what: History taking when: after initial history interview where: walking back to consult room why: helps me improve future interview skills	Medical Trainee	History Taking	Immediately Following	One on One; Non-private	Improve clinical/technical skills ; Improve communication with patients and families/caregivers
2	Lydia	13047721536	410087452	2021-10-15 10:14:06	2021-10-15 10:16:48	00:02:42	Psychiatry	who: resident what: progress note when: afternoon via email why: important to document what was discussed during patient encounters accurately and thoroughly in order so others on the health care team can be on the same page	Medical Trainee	Notes	Later	One on One; Private	Improve professionalism/teamwork skills/communication with team members	Written feedback via e-mail
2	Lydia	13047772038	410087452	2021-10-15 10:32:43	2021-10-15 10:34:44	00:02:01	Psychiatry	Who: resident What: talking well with patients, obtaining a full history When: at the end of the shift Where: outside the psych work room. 1 resident 2 students Why: helpful to know what we need to work on and what we’re already doing well	Medical Trainee	History Taking; Patient Communication Skills	Later	Group Setting	Improve clinical/technical skills ; Improve calibration/confidence; Improve communication with patients and families/caregivers
2	Anna	13066336246	410087638	2021-10-22 13:47:25	2021-10-22 14:01:11	00:13:46	Psychiatry	who: preceptor what: OCP when: during presentation where: in front of a group why: important to use terminology that can be understood by patients when they are present so everyone is on the same page	Clinical Faculty	OCPs (Oral Case Presentations)	During	Group Setting	Improve communication with patients and families/caregivers	Assuming preceptor is faculty
2	Lydia	13069775685	410087638	2021-10-24 20:17:55	2021-10-24 20:20:53	00:02:58	Psychiatry	who: preceptor what: interviewing patients when: after running the list at the end of rounds where: in the resident room why: it was good to understand how I've improved and what I can still work on at the end of the rotation	Clinical Faculty	History Taking; Patient Communication Skills	Later	One on One; Non-private	Improve clinical/technical skills ; Improve calibration/confidence
2	Anna	13085846849	410087776	2021-10-29 13:08:36	2021-10-29 13:10:27	00:01:51	Psychiatry	Feedback from a psych resident on the inpatient team of MMC 5A/5G. He told me that I created great rapport with the patients and my case presentation involved a lot of eye contact with minimal note checking. This made me feel more comfortable and I now feel confident when interviewing and rounding on 5A.	Medical Trainee	OCPs (Oral Case Presentations); Patient Communication Skills	NA	One on One	Improve calibration/confidence	For "When" I was torn between feedback conversation, later, and NA.
2	Deb	13103473097	410087895	2021-11-05 09:24:03	2021-11-05 09:27:20	00:03:17	Psychiatry	Yesterday after a standardized patient encounter my nurse educator Staci gave me feedback related to inquiring about substance abuse. She told me that most people grossly under report their drinking, so I should frame the question in a way that invites honestly like saying, “given everything that you’re going through I can see how you might use something to cope, do you ever drink to help with ho…	Nurse Educator	History Taking; Patient Communication Skills	Immediately Following	One on One; Private	Improve clinical/technical skills ; Improve communication with patients and families/caregivers
2	Aysha	13113314799	410087986	2021-11-09 14:24:16	2021-11-09 14:26:34	00:02:18	Psychiatry	Resident physician told me in the morning during rounds in front of the other team members how I should be careful calling medication antipsychotics in front of patients without giving clarification and context.	Medical Trainee	Patient Communication Skills	During	Group Setting	NA
3	Cathy	13150815822	410088135	2021-11-23 17:19:58	2021-11-23 17:23:07	00:03:09	Psychiatry	I was given feedback by my attending physician in the resident room during morning inpatient hours when I was startled by a patient who came close and began having loud outbursts. The feedback was about reactions and how to manage the floor being unpredictable at times. This will help me acclimate to inpatient psych in the future where this will be a component of any specialty.	Clinical Faculty	Patient Communication Skills	Immediately Following	One on One; Non-private	Improve communication with patients and families/caregivers	I coded (what) as pt comm skills, this is more of potentially being aware of verbal and non verbal communication but I think this fit more than other codes.
3	Sophia	13168553816	410088226	2021-12-01 07:59:03	2021-12-01 08:01:42	00:02:39	Psychiatry	My most recent feedback experience came in the form of direct oral feedback from the attending physician with whom I was working following a patient visit. The visit was conducted via telephone, and my attending gave me feedback on my interview style, the questions I asked, and my overall performance. This feedback is important because, as Covid has demonstrated, physicians of all specialties mus…	Clinical Faculty	History Taking; Patient Communication Skills	Immediately Following	NA	Improve clinical/technical skills ; Improve communication with patients and families/caregivers; Improve learning skills	improve learning skills?
3	Lydia	13168878077	410088226	2021-12-01 09:46:01	2021-12-01 09:48:10	00:02:09	Psychiatry	On my rotation this week, one of the residents took time to go over what was good and what could be different with my progress notes I have been writing while on the psych floor. It was just her and I in the resident room when she gave this feedback. It was in the middle of the day right after I wrote one of my notes. She noted how I need to make sure to always include my own plan and I think thi…	Medical Trainee	Notes	Immediately Following	One on One; Private	Improve clinical/technical skills
3	Deb	13169751556	410088226	2021-12-01 14:14:53	2021-12-01 14:17:14	00:02:21	Psychiatry	I was told by a 4th year student on the inpatient psychiatric floor that I work well with patients and talked to them in a way that made them feel very comfortable. I value this as it is a peer acknowledging how well I build repoir with patitients. This will help me in future times.	Peer	Patient Communication Skills	Later	NA	Improve calibration/confidence	4th year medical student gave this feedback
3	Anna	13187271332	410088292	2021-12-08 11:00:34	2021-12-08 11:02:05	00:01:31	Psychiatry	I received feedback from a resident on my presentation skills during a consult of the psychiatry team. We were in the resident room and I had just given a presentation to the attending physician. This helps me continue to tailor my presentations and will get me more refined for later in my career.	Medical Trainee	OCPs (Oral Case Presentations)	Immediately Following	One on One; Non-private	Improve professionalism/teamwork skills/communication with team members
3	Deb	13190528308	410088292	2021-12-09 11:07:11	2021-12-09 11:10:19	00:03:08	Psychiatry	My most recent feedback experience came in the form of an OTF evaluation submitted by the nurse educator for my current clerkship. The feedback concerned my interview of a standardized patient with a psychiatric chief complaint. She commented on my interview style, rapport with the patient, and strategies I can use going forward to stay organized and make sure I ask all the necessary questions to…	Nurse Educator	History Taking	Later	OTF	Improve clinical/technical skills
3	Anna	13191668761	410088292	2021-12-09 18:05:24	2021-12-09 18:07:12	00:01:48	Psychiatry	This past week, one of the psych residents gave me feedback on my H&P and progress note I had written. She went through both notes with me and told me what she liked and what areas she thinks I could do differently. It was just her and I discussing this before clinic started one day. I think I will remember her advice and that I will use it to write my notes and H&Ps in the future. I think it wil…	Medical Trainee	Notes	Later	One on One	Improve clinical/technical skills	Student writes "H&P" but I wonder about the "P" because this was in psychiatry; Wasn't sure whether to label this also "Private" as the setting may not have been private, even though the exchange was
3	Deb	13199285417	410088393	2021-12-13 14:03:28	2021-12-13 14:12:46	00:09:18	Psychiatry	The resident on the general floor gave me positive feedback about a note I wrote on a patient we saw that morning during rounds. I received the feedback in the resident room. This will help me continue to tailor my note writing skills.	Medical Trainee	Notes	Later	Non-private; One on One	Improve clinical/technical skills
3	Sophia	13201067076	410088393	2021-12-14 07:12:55	2021-12-14 07:14:41	00:01:46	Psychiatry	My most recent feedback experience came in the form of an OTF form completed by our clerkship director. I have been working with him in the inpatient setting for the last week and he submitted a form providing feedback on many aspects of my performance so far, including clinical reasoning, patient interaction, and teamwork with the residents and other attendings. This feedback is crucial to my de…	Clinical Faculty	Clinical Reasoning; Patient Communication Skills; Teamwork; Norming	Feedback Conversation	OTF	Improve calibration/confidence
3	Sophia	13210686951	410088393	2021-12-17 14:45:21	2021-12-17 14:47:21	00:02:00	Psychiatry	This week, I received feedback from my attending physician on CL. It was a one on one setting in the psych consult room after our last day of rounds. We discussed what went well and what could be better based on my experience the last two weeks. He said he saw me grew in how I interacted with delirious patients. He gave me good feedback on how to go about these conversations. This will help me in…	Clinical Faculty	Patient Communication Skills; Norming	Feedback Conversation	One on One; Private	Improve communication with patients and families/caregivers
3	Sophia	13255618501	410088487	2022-01-12 10:56:56	2022-01-12 11:03:51	00:06:55	Psychiatry	Resident. My performance on a patient phone call. In resident room after rounds. In front of group in resident room. This feedback gave me confidence in my skills of talking about patient care over the phone.	Medical Trainee	Patient Communication Skills; Norming	Immediately Following	Group Setting	Improve communication with patients and families/caregivers; Improve calibration/confidence
3	Sophia	13273658367	410088559	2022-01-20 10:34:44	2022-01-20 10:36:17	00:01:33	Psychiatry	Resident. My skills in a telehealth visit. After the call in the afternoon. One on one in the consult room. This gives me confidence in conducting a telehealth visit.	Medical Trainee	History Taking; Patient Communication Skills	Immediately Following	One on One; Private	Improve calibration/confidence
3	Lydia	13284396517	410088629	2022-01-25 13:33:05	2022-01-25 13:34:23	00:01:18	Psychiatry	Resident mentor. How to improve my H&P with more specific language. Afternoon. One on one in clinic. This will help improve my H&P.	Medical Trainee	Notes	NA	One on One; Non-private	Improve clinical/technical skills
3	Lydia	13302976615	410088699	2022-02-02 10:48:05	2022-02-02 10:51:02	00:02:57	Psychiatry	This week during orientation for psychiatry our group received feedback on documenting a mental status exam. This was group feedback from our clerkship director. We watched a video of a psychiatric interview and documented the MSE and each of us shared responses. This was very valuable feedback because it gave us ideas on how to improve this type of exam/documentation throughout our upcoming rota…	Clinical Faculty	Notes	During	Group Setting	Improve clinical/technical skills
3	Sophia	13336329933	410088796	2022-02-15 20:17:02	2022-02-16 14:16:36	17:59:34	Psychiatry	I received feedback from a resident on documentation. The resident reviewed my note with me in the EHR after team rounds. We went through the note one section at a time and this was very helpful to further reinforce my ability to complete and document the mental status exam and how psychiatry notes are documented for psychiatry patients who may be poor historians.	Medical Trainee	Notes	Later	NA	Improve clinical/technical skills
3	Lydia	13349006091	410088863	2022-02-22 06:48:10	2022-02-22 06:49:48	00:01:38	Psychiatry	I received feedback from the attending physician and resident on documentation of mental status exam. This was informal but valuable feedback as we went over the MSE for a particular patient together after rounds in the team room. It was helpful to share my ideas and hear others ideas and receive feedback in real time while completing the patient note.	Clinical Faculty; Medical Trainee	Notes	During	Group Setting	Improve clinical/technical skills	Unsure about "Where" code as it is unclear whether other students were involved or just the one student and preceptor/resident.
1	Deb	12825350763	407201891	2021-07-16 17:03:46	2021-07-16 17:09:15	00:05:29	Surgery	Feedback from resident during a burn debridement case in the OR with nurses and other residents in the room. I thought ahead and cut xeroform into pieces to wrap fingers and he told me “nice thinking ahead, the best thing you can do as a medical student is anticipate how you can be helpful during a case and act before anyone can ask.” At a point in training where I feel clueless/helpless most of …	Medical Trainee	Norming	During	One on one; Non-private	Improve calibration/confidence	reassured student that he/she can be a helpful part of the team
1	Deb	12833334253	407202376	2021-07-20 19:27:27	2021-07-20 19:34:17	00:06:50	Surgery	During the last surgery of the day I followed the chief resident’s order to clean blood and betadine off the patient’s face off as she was just starting to come off of anesthesia but before she had been transferred to a hospital bed. The CRNA on the case was outraged and yelled at me for disturbing the patient during such a vulnerable time. She angrily explained that I was putting the patient at …	Other Provider	Specific clinical skills	During	One on one	Improve clinical/technical skills	Cleaning the blood and betadine off a patient's face as she came out of surgery -CRNA gave angry feedback
1	Heeyoung	12846229076	407202624	2021-07-26 17:38:28	2021-07-26 17:41:58	00:03:30	Surgery	Dr. Greg Lee chief resident gave me the opportunity to suture during a breast augmentation/abdominoplasty case and he gave great feedback related to my suture technique. After weeks of suturing, he was the first person to tell me that I was holding the forceps with my fingers too far through, and explained that I would have more control if I just used the pads of my fingers to hold the needle dri…	Medical Trainee	Specific clinical skills	During	One on one; Non-private	Improve clinical/technical skills
1	Lydia	12868252578	407203268	2021-08-04 13:34:16	2021-08-04 13:37:12	00:02:56	Surgery	I received feedback from the chief resident on the cardiothoracic service on Tuesday, August 3rd. I tied a few knots and closed the skin over a thoracoscopy port and he gave me feedback as I was working to help me improve my technique. This feedback is important because it helped me improve my technique as well as practice taking critical feedback on the fly.	Medical Trainee	Specific clinical skills	During	One on one; Non-private	Improve clinical/technical skills; Improve learning skills	knot tying
1	Aysha	12871856350	407203268	2021-08-05 19:47:44	2021-08-05 19:53:09	00:05:25	Surgery	I was given feedback from one of the residents while suturing during surgery earlier this week. I liked receiving feedback right then and there because it helped me suture correctly at the moment and I will definitely remember it in my future. It was very nice feedback.	Medical Trainee	Specific clinical skills	During	One on one; Non-private	Improve clinical/technical skills	Where: Student didn't specify were there any other people while they were suturing.
1	Cathy	12881766588	407203859	2021-08-10 13:01:31	2021-08-10 13:03:00	00:01:29	Surgery	I was taught by a resident on the different ways and advantages to different suturing techniques in the operating room while closing a surgery. This will help in any specialty I want to go into later in my career.	Medical Trainee	Specific clinical skills	During	One on one; Non-private	Improve clinical/techinical skills	the when and where, I believe can be taken 2 ways. They could have been taught in the skills lab for future experiences in the OR. Or they could have been taught in the OR at the end of the case.
1	Lydia	12881978339	407203859	2021-08-10 14:26:31	2021-08-10 14:28:36	00:02:05	Surgery	My preceptor's PA gave me immediate feedback in the OR on my suturing technique earlier today. This feedback helped me change some things I was doing to improve my suturing overall.	Other Provider	Specific clinical skills	During	One on one; Non-private	Improve clinical/technical skills	Feedback on suturing. Coded as "during" but may also be read as occurring immediately after the activity
1	Lydia	12885633545	407203859	2021-08-11 19:37:45	2021-08-11 19:40:53	00:03:08	Surgery	This week during clinic, I was given feedback from the attending that I was in clinic with. It was given to me orally after the day was complete. It was one-on-one. It wasn't super specific feedback, but he at least told me that I was doing a good job seeing patients and with my OCPs, which made me feel good. I, personally, like getting just this little bit of positive reinforcement because then …	Clinical Faculty	OCPs (Oral Case Presentations)	Later	One on one; Private	Improve calibration/confidence	Feedback also related to "seeing patients" but is unclear whether the feedback was related to history taking, physical examination, or patient communication skills
1	Anna	12896413812	407204248	2021-08-16 14:44:07	2021-08-16 14:46:40	00:02:33	Surgery	I received feedback from a urology resident in the OR on a question I asked stating that I ask quality questions. This helps me realize that some people love to teach and answer questions some do not. My question helped me get better undertsnading of a treatment method I can use in the future	Medical Trainee	Other - question asking	Immediately following	Group setting	Improve learning skills	I inferred the feedback as immediately following based on context; Student appeared to learn the nuances of question asking, a kind of "fitting in"
1	Cathy	12897058984	407204248	2021-08-16 19:33:03	2021-08-16 19:37:05	00:04:02	Surgery	I had a patient this week who I had to round on before rounds with the residents. It is my job to then perform an OCP for the residents. The patient told me when I was leaving that I had done a good job during our encounter. I was just one-on-one with the patient during this. I was happy to get this feedback, since I don't usually get any feedback from patients. I enjoy getting feedback from the …	Patient	Patient Communication skills	Immediately following	One on one; Private	Improve calibration/confidence
1	Cathy	12899209195	407204248	2021-08-17 14:38:00	2021-08-17 14:40:56	00:02:56	Surgery	I received feedback on how I conduct rounds on patients from the senior resident on the CT service this morning. He told me what questions I asked that were good and also which ones I should have asked that I didn’t. This feedback helped me improve my ability to efficiently and effectively round on patients.	Medical Trainee	Patient Communication skills; History taking	NA	One on one; Non-private	Improve clinical/technical skills; Improve communication with patients and families/caregivers	It is hard to tell if this FB was given before the student saw a patient that morning (giving the FB from past rounding experience with this student) or given after a recent rounding experience.
1	Anna	12913094619	407204488	2021-08-23 18:32:30	2021-08-23 18:36:21	00:03:51	Surgery	I was evaluated by my preceptor while in clinic. He spoke on some things I might do for some notes in the future. This is something I can choose to use going forward or not.	Clinical Faculty	Notes	Later	NA	NA
1	Anna	12916021269	407204488	2021-08-24 19:07:29	2021-08-24 19:09:23	00:01:54	Surgery	Last week, a resident gave me good feedback regarding one of my OCPs. He stated that it was well done, which made me feel good. He also added to my presentation and told me how I could better present my plan for the patient based on his issues. I was happy to get this feedback because I feel like it expanded my knowledge. This feedback was given to me on rounds during a group setting.	Medical Trainee	OCPs	Immediately following	Group setting	Improve calibration/confidence; Improve knowledge base
2	Aysha	12942601798	407204807	2021-09-04 09:50:05	2021-09-04 09:51:04	00:00:59	Surgery	Resident. How to better use surgical equipment. During surgery. In front of group. It will improve my surgical skills.	Medical Trainee	Specific Clinical Skills	During	One on one; Non-private	Improve clinical/technical skills
2	Cathy	12953757675	407204995	2021-09-09 07:25:27	2021-09-09 07:28:03	00:02:36	Surgery	Resident. Improving my surgical skills. Midday during surgery. In front of group in surgery. This will improve my surgical skills.	Medical Trainee	Specific Clinical Skills	During	One on One; Non-private	Improve clinical/technical skills	Specific skills listed were surgical skills. Student stated fb given during surgery, I am infering that it was done one on one, non private, not a group setting as the staff in the room would be busy doing clinical activities with the patient, not necessarily listening to the conversation as in rounds or a conference.
2	Cathy	12976661058	407205222	2021-09-17 17:43:16	2021-09-17 17:45:36	00:02:20	Surgery	Senior resident. How to better prepare for cases. While scrubbing in before surgery. One on one. This will help me better prepare for cases.	Medical Trainee	Knowledge base; Clinical Reasoning; Orders/Management	During	One on One; Non-private	Improve knowledge base ; Improve clinical/technical skills	the student stated the "what" was how to better prepare for cases. I am assuming this would be the pre,peri and post op management of the pt, as this conversation occurs at the scrub sink frequently.
2	Deb	12984168034	407205438	2021-09-21 10:43:45	2021-09-21 10:45:40	00:01:55	Surgery	Resident. How to improve taking a history. During the day at clinic after seeing a patient. One on one outside the patient room. This will improve my history-taking skills.	Medical Trainee	History Taking	Immediately Following	One on One; Non-private	Improve clinical/technical skills ; Improve communication with patients and families/caregivers
2	Deb	13016675648	407205704	2021-10-04 06:37:31	2021-10-04 06:40:41	00:03:10	Surgery	I received feedback in the OR last week from a resident on my suturing and knot tying skills. I was assisting in suturing at the end of the case and the resident gave direct feedback and instruction. There was another resident and medical student present as well as other OR staff, but the resident was very nice and talked me through exactly what I was doing wrong and how to correct this. This typ…	Medical Trainee	Specific Clinical Skills	During	Group Setting	Improve clinical/technical skills	suturing and knot tying
2	Heeyoung	13032343507	407205867	2021-10-09 11:37:42	2021-10-09 11:39:45	00:02:03	Surgery	This past week I received feedback from my preceptor on my performance that week. My preceptor talked to me at the end of the day in clinic and there were a few residents and another medical student around. This was informal feedback and he said I have been doing well on my notes during clinic and have been presenting patients well to him. This feedback was important because it was in the middle …	Clinical Faculty	Notes; OCPs (Oral Case Presentations)	Later	One on One; Non-private	Improve calibration/confidence
2	Anna	13066149527	410087638	2021-10-22 12:45:44	2021-10-22 12:48:49	00:03:05	Surgery	This week I received feedback from a senior resident on a H&P that I wrote. She gave me feedback after clinic and we sat down and went through my work together. This feedback was important because I will be writing H&Ps nearly daily as a resident and an attending, so it is helpful to receive constructive feedback on how I can improve.	Medical Trainee	History Taking; Physical Examination; Notes	Later	One on One; Non-private	Improve clinical/technical skills	Added "non-private" to the Where code, as I'm assuming that residents do not have individual offices
2	Anna	13072721727	410087776	2021-10-25 19:43:00	2021-10-25 19:44:30	00:01:30	Surgery	I received feedback one on one from my preceptor on the last day of my surgery clerkship. He gave me some broad feedback quickly at the end of our last surgical case of the day. This feedback was general and not very specific, but this conversation allowed me to ask for more specific feedback via on the fly form.	Clinical Faculty	Norming	Feedback Conversation	One on One	NA	Student appears to have found the feedback too generic to be helpful.
3	Lydia	13256516278	410088487	2022-01-12 16:58:38	2022-01-12 17:00:19	00:01:41	Surgery	Who: Preceptor What: When interviewing parents of a patient that is having trouble swallowing, should ask what kind of cups they are using When: Immediately after I took the history Where: one on one Why: It is important to get all of the pertinent information when assessing a patient with a common problem	Clinical Faculty	History Taking	Immediately Following	One on One	Improve clinical/technical skills
3	Deb	13257756320	410088487	2022-01-13 07:49:32	2022-01-13 07:50:41	00:01:09	Surgery	Feedback from preceptor. Said I was doing well and progressing appropriately. Received in front of 2 other residents at the end of the day. It was good to hear progression was appropriate. Otherwise, does not really relate to physician development.	Clinical Faculty	Norming	Feedback Conversation	Non-private; One on One	Improve calibration/confidence
3	Cathy	13275876291	410088559	2022-01-21 07:21:12	2022-01-21 07:23:57	00:02:45	Surgery	Who: resident What: certain pertinent negatives to include in a clinic note When: while I was writing the note Where: one on one Why: as a physician it’s important to be able to explain your reasoning to get to a diagnosis within your note and to do that you need to include specific pertinent positives and negatives	Medical Trainee	Notes	During	One on One; Non-private	Improve clinical/technical skills	I coded where as non private since they stated it was in a clinic, I inferred it was in the hallway.
3	Anna	13276523812	410088559	2022-01-21 11:44:49	2022-01-21 11:48:08	00:03:19	Surgery	Feedback this week has come from residents and attendings. I would say this is the most consistent feedback I have gotten in a while. Each week we discuss if my goals are being met. Usually if we identify the goals they are not brought up formally after that. It is nice to feel listened to. Feedback was that I have been doing good taking initiative and writing good notes. I could read more. I agr…	Clinical Faculty; Medical Trainee	Notes; Other; Knowledge base	Feedback Conversation	NA	Improve learning skills
3	Cathy	13281103148	410088629	2022-01-24 10:24:14	2022-01-24 10:25:55	00:01:41	Surgery	Who: Preceptor What: My oral case presentation was accurate and contained all of the important information needed to formulate management plan When: Immediately after we saw the patient together Where: One on one Why: It is good to know what findings are important to report, especially in a specialty clinic with a very specific problem that I probably won't see very often anywhere else	Clinical Faculty	OCPs (Oral Case Presentations)	Immediately Following	One on One; Non-private	Improve knowledge base ; Improve professionalism/teamwork skills/communication with team members	I coded where as non private since they stated it was in a clinic, I inferred it was in the hallway.
3	Heeyoung	13284542043	410088629	2022-01-25 14:31:52	2022-01-25 14:33:12	00:01:20	Surgery	There has been no formal feedback yet this week as feedback occurs at the end of the week. I will update the feedback from this final week of surgery next week.						This is just an update from the student. I think we can delete this entry.
3	Deb	13303088484	410088699	2022-02-02 11:30:37	2022-02-02 11:33:36	00:02:59	Surgery	Just started the Ob rotation. Received last feedback from surgery last week. Feedback was showed growth in going to see patients and take initiative in clinic, wrote good notes throughout, showed growth in reading radiographs. Room for improvement continuing to read and grow orthopedic knowledge and tell more history at times. Overall, this was the first rotation I felt the goals I set at the beg…	Clinical Faculty	Patient Communication Skills; Teamwork; Knowledge base; Notes; Norming	Feedback Conversation	Non-private; Group Setting	Improve calibration/confidence
3	Anna	13306932272	410088699	2022-02-03 22:10:45	2022-02-03 22:12:55	00:02:10	Surgery	preceptor/attending OCP feedback when: after presenting a patient where: in front of group, at staffing area why: It was pretty general feedback that I had relayed all the important info. Not sure if it was the most meaningful but I've only had 1 day on the rotation at that point.	Clinical Faculty	OCPs (Oral Case Presentations)	Immediately Following	Group Setting	NA
3	Heeyoung	13317436564	410088746	2022-02-08 19:13:48	2022-02-08 19:14:44	00:00:56	Surgery	Who: resident What: H&P Where: one-one Why: important to communicate information in a concise way	Medical Trainee	History Taking; Physical Examination	NA	One on One	Improve professionalism/teamwork skills/communication with team members	I coded NA for WHERE as it is not specified. (highlighed in yellow)
3	Lydia	13322461343	410088746	2022-02-10 13:05:20	2022-02-10 13:06:29	00:01:09	Surgery	Who: preceptor What: professionalism/performance during surgery when: after surgery where: in OR in front of residents/nurses why: helpful to have positive feedback to end my day. promotes positive interpersonal interactions	Clinical Faculty	Specific Clinical Skills; Teamwork	Immediately Following	One on One; Non-private	Improve calibration/confidence; Improve professionalism/teamwork skills/communication with team members
3	Heeyoung	13332288443	410088796	2022-02-15 08:23:05	2022-02-15 08:28:19	00:05:14	Surgery	who: resident what: suturing when: after skills lab where: one-on-one why: good to know how others view your performance so can assess if there needs to be areas of improvement	Medical Trainee	Specific Clinical Skills	Immediately Following	One on One	Improve calibration/confidence
3	Cathy	13335362304	410088796	2022-02-16 08:22:46	2022-02-16 08:24:38	00:01:52	Surgery	who: residents what: performance on Head & Neck week when: end of week, where: in resident computer area why: helpful to discuss integration with team	Medical Trainee	Teamwork	Feedback Conversation	One on One; Non-private	Improve professionalism/teamwork skills/communication with team members	the student did not specifically state the what as teamwork but it is inferred with the why statement: helpful to discuss integration with the team.
3	Anna	13347330506	410088863	2022-02-21 13:16:49	2022-02-21 13:18:01	00:01:12	Surgery	who: resident what: physical exam when: after observing PE where: one-one why: important to perform appropriate and accurate maneuvers to help with the assessment	Medical Trainee	Physical Examination	Immediately Following	One on One	Improve clinical/technical skills
3	Deb	13350765078	410088863	2022-02-22 17:29:13	2022-02-22 17:34:32	00:05:19	Surgery	who: resident what: talking to patients when: after morning clinic where; in front of resident area why: good to learn about communication with residents/staff	Medical Trainee	Patient Communication Skills	Later	Non-private; One on One	NA; Improve professionalism/teamwork skills/communication with team members	the notes seem to contradict one another. On the one hand the student reported that he was getting feedback about talking to patients, but then in the why statement the student said good to learn about communication with residents?

## Sheet: Code Lists
Who		What		When		Where		Why
Clinical Faculty		History Taking		During		One on One		Improve clinical/technical skills
Other Faculty		Physical Examination		Immediately Following		Private		Improve communication with patients and families/caregivers
Medical Trainee		OCPs (Oral Case Presentations)		Later		Non-private		Improve knowledge base
Nurse Educator		Notes		Feedback Conversation		Group Setting		Improve professionalism/teamwork skills/communication with team members
Other Provider		Patient Communication Skills		NA		OTF		Improve learning skills
Patient		Teamwork				NA		Improve calibration/confidence
Peer		Knowledge base						NA
Other Trainee		Clinical Reasoning
Other		Orders/Management
		Specific Clinical Skills
		Norming
		Other
